# Supplementary material for: ﻿Simonia gen. nov., a new spider genus (Araneae, Theridiosomatidae) from Southeast Asia
Source: Zookeys. 2023 Nov 30;1185:277–94. doi: 10.3897/zookeys.1185.104120 (PMC10704478; doi:10.3897/zookeys.1185.104120)
Supplement: XML Treatment for Simonia [file zookeys.1185.104120-treatment1.xml]

<!DOCTYPE tp:taxon-treatment
  PUBLIC "-//TaxonX//DTD Taxonomic Treatment Publishing DTD v0 20100105//EN" "tax-treatment-NSO.dtd">
<tp:taxon-treatment xmlns:tp="http://www.plazi.org/taxpub"><tp:treatment-meta><kwd-group><label>Taxon classification</label><kwd>
              <named-content content-type="kingdom">Animalia</named-content>
            </kwd><kwd>
              <named-content content-type="order">Araneae</named-content>
            </kwd><kwd>
              <named-content content-type="family">Theridiosomatidae</named-content>
            </kwd></kwd-group><mixed-citation publication-type="journal"><person-group><name><surname>Zhang</surname><given-names>Jianshuang</given-names></name><name><surname>Yu</surname><given-names>Hao</given-names></name><name><surname>Lin</surname><given-names>Yucheng</given-names></name></person-group><article-title>﻿<italic><tp:taxon-name><tp:taxon-name-part taxon-name-part-type="genus" reg="Simonia">Simonia</tp:taxon-name-part></tp:taxon-name></italic> gen. nov., a new spider genus (<tp:taxon-name><tp:taxon-name-part taxon-name-part-type="order">Araneae</tp:taxon-name-part></tp:taxon-name>, <tp:taxon-name><tp:taxon-name-part taxon-name-part-type="family">Theridiosomatidae</tp:taxon-name-part></tp:taxon-name>) from Southeast Asia</article-title><source>Zookeys</source><day>30</day><month>11</month><year>2023</year><volume>1185</volume><fpage>277</fpage><lpage>294</lpage><pub-id pub-id-type="doi">10.3897/zookeys.1185.104120</pub-id></mixed-citation></tp:treatment-meta><tp:nomenclature><label>﻿</label><tp:taxon-name>
            <object-id xmlns:xlink="http://www.w3.org/1999/xlink" content-type="arpha" xlink:type="simple">6EC9AD55-5005-5CCE-86EB-CC3CB81E9F20</object-id>
            <tp:taxon-name-part taxon-name-part-type="genus" reg="Simonia">Simonia</tp:taxon-name-part>
            <object-id xmlns:xlink="http://www.w3.org/1999/xlink" content-type="zoobank" xlink:type="simple">https://zoobank.org/8C4A3F96-C21A-493B-B2B0-B13C284BA3EE</object-id>
          </tp:taxon-name><tp:taxon-authority>Yu &amp; Lin</tp:taxon-authority><tp:taxon-status xmlns:xlink="http://www.w3.org/1999/xlink" xlink:type="simple">gen. nov.</tp:taxon-status></tp:nomenclature><tp:treatment-sec sec-type="type species" id="SECID0EPOAC"><title>Type species.</title><p><italic><tp:taxon-name><tp:taxon-name-part taxon-name-part-type="genus" reg="Baalzebub">Baalzebub</tp:taxon-name-part><tp:taxon-name-part taxon-name-part-type="species" reg="youyiensis">youyiensis</tp:taxon-name-part></tp:taxon-name></italic> Zhao &amp; Li, 2012 (from Guangxi, China).</p></tp:treatment-sec><tp:treatment-sec sec-type="etymology" id="SECID0EAPAC"><title>Etymology.</title><p>The generic epithet is named after the French arachnologist Eugène Louis Simon, in recognition of his inception of <tp:taxon-name><tp:taxon-name-part taxon-name-part-type="family">Theridiosomatidae</tp:taxon-name-part></tp:taxon-name>.</p></tp:treatment-sec><tp:treatment-sec sec-type="diagnosis" id="SECID0ELPAC"><title>Diagnosis.</title><p><italic><tp:taxon-name><tp:taxon-name-part taxon-name-part-type="genus" reg="Simonia">Simonia</tp:taxon-name-part></tp:taxon-name></italic> gen. nov. resembles <italic><tp:taxon-name><tp:taxon-name-part taxon-name-part-type="genus" reg="Sennin">Sennin</tp:taxon-name-part></tp:taxon-name></italic> Suzuki, Hiramatsu &amp; Tatsuta, 2022 in general shape of copulatory organs. Male palps of these two genera have similar embolic divisions with at least three bristle-like, sharp embolic apophyses; epigynes of both genera have similar spoon-shaped or equicrural triangular scape. <italic><tp:taxon-name><tp:taxon-name-part taxon-name-part-type="genus" reg="Simonia">Simonia</tp:taxon-name-part></tp:taxon-name></italic> gen. nov. can be distinguished from <italic><tp:taxon-name><tp:taxon-name-part taxon-name-part-type="genus" reg="Sennin">Sennin</tp:taxon-name-part></tp:taxon-name></italic> by a combination of following characters: cymbial outgrowth (cymbial apophysis) absent (vs present), conductor axe-shaped, almost hyaline and with vein-shaped grains (vs not axe-shaped, membranous, without vein-shaped grains), embolus long, extending to the distal part of embolic division, terminally torch-shaped, with a cylindric stalk and a multiramose apex (vs shorter and apex blunt, located at the proximal part of embolic division, embolic terminal absent), all embolic apophyses are not coiled (vs strongly curved or coiled), embolic division dorsally with large, hyaline lobe (vs embolic lobe absent) (cf. Figs <xref ref-type="fig" rid="F1">1</xref>–<xref ref-type="fig" rid="F3">3</xref> and <xref ref-type="bibr" rid="B11">Suzuki et al. 2022</xref>: figs 7, 9); epigynal plate surface distinctly wrinkled, with a distinctive transverse fold at midlength between anterior and posterior margins (vs surface slightly wrinkled, medially without the distinctive transverse fold), the anterior part of spermathecae fused (vs not fused, just only overlapped), copulatory duct indistinct, the course of the copulatory duct simple, forming a loop in the inside of copulatory bursa (vs distinct, and course more complex, with a coiled trajectory at the basal side of the spermathecae), copulatory bursa large, nearly as long as epigyne length (vs smaller or indistinct, barely longer than 1/2 length of epigynal plate) (cf. Figs <xref ref-type="fig" rid="F4">4E–G</xref>, <xref ref-type="fig" rid="F5">5C–E</xref>, <xref ref-type="fig" rid="F6">6C–E</xref> and <xref ref-type="bibr" rid="B11">Suzuki et al. 2022</xref>: figs 8, 10).</p><fig id="F1" position="float" orientation="portrait"><object-id xmlns:xlink="http://www.w3.org/1999/xlink" content-type="doi" xlink:type="simple">10.3897/zookeys.1185.104120.figure1</object-id><object-id xmlns:xlink="http://www.w3.org/1999/xlink" content-type="arpha" xlink:type="simple">96D26AFC-2C2D-5672-973F-EDDFD5BE1E73</object-id><label>Figure 1.</label><caption><p>Male palp of <italic><tp:taxon-name><tp:taxon-name-part taxon-name-part-type="genus" reg="Simonia">Simonia</tp:taxon-name-part><tp:taxon-name-part taxon-name-part-type="species" reg="youyiensis">youyiensis</tp:taxon-name-part></tp:taxon-name></italic><bold>A</bold> prolateral <bold>B</bold> retrolateral <bold>C</bold> dorsal <bold>D</bold> ventral. Abbreviations: <abbrev xmlns:xlink="http://www.w3.org/1999/xlink" xlink:title="conductor" id="ABBRID0EFCAE" xlink:type="simple">Co</abbrev> = conductor; <abbrev xmlns:xlink="http://www.w3.org/1999/xlink" xlink:title="cymbial lobe" id="ABBRID0EJCAE" xlink:type="simple">CL</abbrev> = cymbial lobe; <abbrev xmlns:xlink="http://www.w3.org/1999/xlink" xlink:title="cymbium" id="ABBRID0ENCAE" xlink:type="simple">Cy</abbrev> = cymbium; <abbrev xmlns:xlink="http://www.w3.org/1999/xlink" xlink:title="embolic division" id="ABBRID0ERCAE" xlink:type="simple">ED</abbrev> = embolic division; <abbrev xmlns:xlink="http://www.w3.org/1999/xlink" xlink:title="median apophysis" id="ABBRID0EVCAE" xlink:type="simple">MA</abbrev> = median apophysis; <abbrev xmlns:xlink="http://www.w3.org/1999/xlink" xlink:title="paracymbium" id="ABBRID0EZCAE" xlink:type="simple">Pc</abbrev> = paracymbium; <abbrev xmlns:xlink="http://www.w3.org/1999/xlink" xlink:title="cymbial setae" id="ABBRID0E4CAE" xlink:type="simple">SCy</abbrev> = cymbial setae; <abbrev xmlns:xlink="http://www.w3.org/1999/xlink" xlink:title="subtegulum" id="ABBRID0EBDAE" xlink:type="simple">St</abbrev> = subtegulum; <abbrev xmlns:xlink="http://www.w3.org/1999/xlink" xlink:title="tegulum" id="ABBRID0EFDAE" xlink:type="simple">Te</abbrev> = tegulum. Scale bars: 0.2 mm (<bold>A–D</bold>).</p></caption><graphic xmlns:xlink="http://www.w3.org/1999/xlink" xlink:href="zookeys-1185-277_article-104120__-g001.jpg" position="float" orientation="portrait" xlink:type="simple" id="oo_945107.jpg"><uri content-type="original_file" xlink:type="simple">https://binary.pensoft.net/fig/945107</uri></graphic></fig><fig id="F2" position="float" orientation="portrait"><object-id xmlns:xlink="http://www.w3.org/1999/xlink" content-type="doi" xlink:type="simple">10.3897/zookeys.1185.104120.figure2</object-id><object-id xmlns:xlink="http://www.w3.org/1999/xlink" content-type="arpha" xlink:type="simple">10B194D6-051C-56ED-8AD4-49C7A91DD8D3</object-id><label>Figure 2.</label><caption><p>Bulb (<bold>A</bold>) and male palp (<bold>B–D</bold>) of <italic><tp:taxon-name><tp:taxon-name-part taxon-name-part-type="genus" reg="Simonia">Simonia</tp:taxon-name-part><tp:taxon-name-part taxon-name-part-type="species" reg="youyiensis">youyiensis</tp:taxon-name-part></tp:taxon-name></italic>, cited from <xref ref-type="bibr" rid="B14">Zhang and Lin (2016)</xref><bold>A</bold> apical <bold>B</bold> ventral <bold>C</bold> prolateral <bold>D</bold> retrolateral. Abbreviations: <abbrev xmlns:xlink="http://www.w3.org/1999/xlink" xlink:title="conductor" id="ABBRID0ETEAE" xlink:type="simple">Co</abbrev> = conductor; <abbrev xmlns:xlink="http://www.w3.org/1999/xlink" xlink:title="cymbial lobe" id="ABBRID0EXEAE" xlink:type="simple">CL</abbrev> = cymbial lobe; <abbrev xmlns:xlink="http://www.w3.org/1999/xlink" xlink:title="cymbium" id="ABBRID0E2EAE" xlink:type="simple">Cy</abbrev> = cymbium; <abbrev xmlns:xlink="http://www.w3.org/1999/xlink" xlink:title="median apophysis" id="ABBRID0E6EAE" xlink:type="simple">MA</abbrev> = median apophysis; <abbrev xmlns:xlink="http://www.w3.org/1999/xlink" xlink:title="paracymbium" id="ABBRID0EDFAE" xlink:type="simple">Pc</abbrev> = paracymbium; <abbrev xmlns:xlink="http://www.w3.org/1999/xlink" xlink:title="cymbial setae" id="ABBRID0EHFAE" xlink:type="simple">SCy</abbrev> = cymbial setae; <abbrev xmlns:xlink="http://www.w3.org/1999/xlink" xlink:title="sperm duct" id="ABBRID0ELFAE" xlink:type="simple">SD</abbrev> = sperm duct; <abbrev xmlns:xlink="http://www.w3.org/1999/xlink" xlink:title="subtegulum" id="ABBRID0EPFAE" xlink:type="simple">St</abbrev> = subtegulum; <abbrev xmlns:xlink="http://www.w3.org/1999/xlink" xlink:title="tegulum" id="ABBRID0ETFAE" xlink:type="simple">Te</abbrev> = tegulum. Scale bars: 0.2 mm (<bold>A–D</bold>).</p></caption><graphic xmlns:xlink="http://www.w3.org/1999/xlink" xlink:href="zookeys-1185-277_article-104120__-g002.jpg" position="float" orientation="portrait" xlink:type="simple" id="oo_945108.jpg"><uri content-type="original_file" xlink:type="simple">https://binary.pensoft.net/fig/945108</uri></graphic></fig><fig id="F3" position="float" orientation="portrait"><object-id xmlns:xlink="http://www.w3.org/1999/xlink" content-type="doi" xlink:type="simple">10.3897/zookeys.1185.104120.figure3</object-id><object-id xmlns:xlink="http://www.w3.org/1999/xlink" content-type="arpha" xlink:type="simple">B1B28501-B6BB-5766-8A81-221D33102CC8</object-id><label>Figure 3.</label><caption><p>Male palpal sclerites of <italic><tp:taxon-name><tp:taxon-name-part taxon-name-part-type="genus" reg="Simonia">Simonia</tp:taxon-name-part><tp:taxon-name-part taxon-name-part-type="species" reg="youyiensis">youyiensis</tp:taxon-name-part></tp:taxon-name></italic>, cited from <xref ref-type="bibr" rid="B14">Zhang and Lin (2016)</xref><bold>A</bold> bulb, prolateral <bold>B</bold> embolic division, ventral <bold>C</bold> conductor, ventral <bold>D</bold> cymbium, retrolateral. Abbreviations: <abbrev xmlns:xlink="http://www.w3.org/1999/xlink" xlink:title="conductor" id="ABBRID0E4GAE" xlink:type="simple">Co</abbrev> = conductor; <abbrev xmlns:xlink="http://www.w3.org/1999/xlink" xlink:title="cymbial lobe" id="ABBRID0EBHAE" xlink:type="simple">CL</abbrev> = cymbial lobe; <abbrev xmlns:xlink="http://www.w3.org/1999/xlink" xlink:title="embolic apophysis" id="ABBRID0EFHAE" xlink:type="simple">EA</abbrev> = embolic apophysis; <abbrev xmlns:xlink="http://www.w3.org/1999/xlink" xlink:title="embolic division" id="ABBRID0EJHAE" xlink:type="simple">ED</abbrev> = embolic division; <abbrev xmlns:xlink="http://www.w3.org/1999/xlink" xlink:title="embolic lobe" id="ABBRID0ENHAE" xlink:type="simple">EL</abbrev> = embolic lobe; <abbrev xmlns:xlink="http://www.w3.org/1999/xlink" xlink:title="embolic terminal" id="ABBRID0ERHAE" xlink:type="simple">ET</abbrev> = embolic terminal; <abbrev xmlns:xlink="http://www.w3.org/1999/xlink" xlink:title="median apophysis" id="ABBRID0EVHAE" xlink:type="simple">MA</abbrev>= median apophysis; <abbrev xmlns:xlink="http://www.w3.org/1999/xlink" xlink:title="paracymbium" id="ABBRID0EZHAE" xlink:type="simple">Pc</abbrev> = paracymbium; <abbrev xmlns:xlink="http://www.w3.org/1999/xlink" xlink:title="cymbial setae" id="ABBRID0E4HAE" xlink:type="simple">SCy</abbrev> = cymbial setae; <abbrev xmlns:xlink="http://www.w3.org/1999/xlink" xlink:title="subtegulum" id="ABBRID0EBIAE" xlink:type="simple">St</abbrev> = subtegulum; <abbrev xmlns:xlink="http://www.w3.org/1999/xlink" xlink:title="tegulum" id="ABBRID0EFIAE" xlink:type="simple">Te</abbrev> = tegulum. Scale bars: 0.1 mm (<bold>A–D</bold>).</p></caption><graphic xmlns:xlink="http://www.w3.org/1999/xlink" xlink:href="zookeys-1185-277_article-104120__-g003.jpg" position="float" orientation="portrait" xlink:type="simple" id="oo_945109.jpg"><uri content-type="original_file" xlink:type="simple">https://binary.pensoft.net/fig/945109</uri></graphic></fig><fig id="F4" position="float" orientation="portrait"><object-id xmlns:xlink="http://www.w3.org/1999/xlink" content-type="doi" xlink:type="simple">10.3897/zookeys.1185.104120.figure4</object-id><object-id xmlns:xlink="http://www.w3.org/1999/xlink" content-type="arpha" xlink:type="simple">6D85EEE2-2168-5867-9E9D-7835ED1FD2FD</object-id><label>Figure 4.</label><caption><p><italic><tp:taxon-name><tp:taxon-name-part taxon-name-part-type="genus" reg="Simonia">Simonia</tp:taxon-name-part><tp:taxon-name-part taxon-name-part-type="species" reg="youyiensis">youyiensis</tp:taxon-name-part></tp:taxon-name></italic>, male habitus (<bold>A, B</bold>), female habitus (<bold>C, D</bold>) and epigyne (<bold>E–G</bold>) <bold>A</bold> dorsal <bold>B</bold> ventral <bold>C</bold> dorsal <bold>D</bold> ventral <bold>E</bold> intact, ventral <bold>F</bold> cleared, ventral (blue dashed line showing the anterior margin of the epigynal plate) <bold>G</bold> cleared, dorsal (green dashed line showing schematic course of copulatory duct). Abbreviations: <abbrev xmlns:xlink="http://www.w3.org/1999/xlink" xlink:title="copulatory bursa" id="ABBRID0EXJAE" xlink:type="simple">CB</abbrev> = copulatory bursa; <abbrev xmlns:xlink="http://www.w3.org/1999/xlink" xlink:title="copulatory duct" id="ABBRID0E2JAE" xlink:type="simple">CD</abbrev> = copulatory duct; <abbrev xmlns:xlink="http://www.w3.org/1999/xlink" xlink:title="fertilization duct" id="ABBRID0E6JAE" xlink:type="simple">FD</abbrev> = fertilization duct; <abbrev xmlns:xlink="http://www.w3.org/1999/xlink" xlink:title="scape" id="ABBRID0EDKAE" xlink:type="simple">Sc</abbrev> = scape; <abbrev xmlns:xlink="http://www.w3.org/1999/xlink" xlink:title="spermathecal head" id="ABBRID0EHKAE" xlink:type="simple">SH</abbrev> = spermathecal head; <abbrev xmlns:xlink="http://www.w3.org/1999/xlink" xlink:title="spermathecal stalk" id="ABBRID0ELKAE" xlink:type="simple">SS</abbrev> = spermathecal stalk; Sp = spermatheca; <abbrev xmlns:xlink="http://www.w3.org/1999/xlink" xlink:title="transverse fold of epigynal plate" id="ABBRID0EPKAE" xlink:type="simple">TF</abbrev> = transverse fold of epigynal plate. Scale bars: 0.5 mm (<bold>A–D</bold>); 0.2 mm (<bold>E–G</bold>).</p></caption><graphic xmlns:xlink="http://www.w3.org/1999/xlink" xlink:href="zookeys-1185-277_article-104120__-g004.jpg" position="float" orientation="portrait" xlink:type="simple" id="oo_945110.jpg"><uri content-type="original_file" xlink:type="simple">https://binary.pensoft.net/fig/945110</uri></graphic></fig></tp:treatment-sec><tp:treatment-sec sec-type="description" id="SECID0E3KAE"><title>Description.</title><p>Small sized with body length 1.50–1.65 in males and 1.90–2.45 in females; carapace 0.83–0.96 long in males and 0.91–1.08 in females. Carapace nearly pyriform, in profile highest just behind ocular area, gradually sloping to pedicel, c. 1.35–1.45 times longer than high; carapace smooth, with long, sparse setae, yellow brown to dark brown, slightly darker anteriorly; cervical groove V-shaped, radial grooves and fovea indistinguishable. Sternum yellowish brown to dark, distinctly darker than carapace, clothed with dense setae, heart-shaped, anterior edge truncate, anterior and lateral margins with brown extensions fitting intercoxal concavities; posterior region strongly protruding between coxae IV. Female palp distally with erect, thin, dark bristles. Chelicerae slightly darker than carapace. Labium triangle shaped. Maxillae nearly trapezoidal, anterior edge straight, anterior and lateral margins slightly curved, slightly convergent posteriorly, with dense scopulae on inner margins. Legs long, uniformly coloured, slightly lighter than carapace, with darker femora and coxae I. Leg formula 1243. Abdomen ovoid, nearly as long as wide, abdominal colours and patterns variable; marginally clothed with sparse long setae, ventrally covered by fine short setae. Spinnerets brown. Male palp: same as in type species. Epigyne with small, hyaline scape (SC); epigynal plate surface distinctly wrinkled, with distinctive transverse fold (<abbrev xmlns:xlink="http://www.w3.org/1999/xlink" xlink:title="transverse fold of epigynal plate" id="ABBRID0ECLAE" xlink:type="simple">TF</abbrev>) at midlength between anterior and posterior margins; scape (SC) extending from posterior margin of epigynal plate, translucent; copulatory openings indistinct; copulatory duct (<abbrev xmlns:xlink="http://www.w3.org/1999/xlink" xlink:title="copulatory duct" id="ABBRID0EGLAE" xlink:type="simple">CD</abbrev>) indistinct, with simple course, forming loop in inside of copulatory bursa; spermathecae (Sp) consist of relatively large head (<abbrev xmlns:xlink="http://www.w3.org/1999/xlink" xlink:title="spermathecal stalk" id="ABBRID0EKLAE" xlink:type="simple">SS</abbrev>, anterior part) and slightly narrower stalk (<abbrev xmlns:xlink="http://www.w3.org/1999/xlink" xlink:title="spermathecal stalk" id="ABBRID0EOLAE" xlink:type="simple">SS</abbrev>, posterior part), and in addition with distinctly small base (<abbrev xmlns:xlink="http://www.w3.org/1999/xlink" xlink:title="spermathecal base" id="ABBRID0ESLAE" xlink:type="simple">SB</abbrev>, distal part) in <italic><tp:taxon-name><tp:taxon-name-part taxon-name-part-type="genus" reg="Simonia">S.</tp:taxon-name-part><tp:taxon-name-part taxon-name-part-type="species" reg="sumatra">sumatra</tp:taxon-name-part></tp:taxon-name></italic> sp. nov.; spermathecal heads fused, located centrally and juxtaposed; fertilization ducts (<abbrev xmlns:xlink="http://www.w3.org/1999/xlink" xlink:title="fertilization duct" id="ABBRID0EBMAE" xlink:type="simple">FD</abbrev>) acicular, membranous, located on basal surface of spermathecae; copulatory bursae (<abbrev xmlns:xlink="http://www.w3.org/1999/xlink" xlink:title="copulatory bursa" id="ABBRID0EFMAE" xlink:type="simple">CB</abbrev>) represented spherical or oval sacs, large, nearly as long as epigyne length, surface hyaline, wrinkled and ribbed, bursae touching each other.</p></tp:treatment-sec><tp:treatment-sec sec-type="distribution" id="SECID0EJMAE"><title>Composition and distribution.</title><p><italic><tp:taxon-name><tp:taxon-name-part taxon-name-part-type="genus" reg="Simonia">Simonia</tp:taxon-name-part><tp:taxon-name-part taxon-name-part-type="species" reg="youyiensis">youyiensis</tp:taxon-name-part></tp:taxon-name></italic> (Zhao &amp; Li, 2012) from Laos, Vietnam and Guangxi in China, <italic><tp:taxon-name><tp:taxon-name-part taxon-name-part-type="genus" reg="Simonia">S.</tp:taxon-name-part><tp:taxon-name-part taxon-name-part-type="species" reg="steineri">steineri</tp:taxon-name-part></tp:taxon-name></italic> sp. nov. from Laos, and <italic><tp:taxon-name><tp:taxon-name-part taxon-name-part-type="genus" reg="Simonia">S.</tp:taxon-name-part><tp:taxon-name-part taxon-name-part-type="species" reg="sumatra">sumatra</tp:taxon-name-part></tp:taxon-name></italic> sp. nov. from Sumatra.</p></tp:treatment-sec><tp:treatment-sec sec-type="comments" id="SECID0EQNAE"><title>Comments.</title><p>A preliminary genus-level taxonomic molecular analysis of <tp:taxon-name><tp:taxon-name-part taxon-name-part-type="family">Theridiosomatidae</tp:taxon-name-part></tp:taxon-name> from Southeast Asia was carried, based on five targeted genes (two mitochondrial genes: 16S and COI; three nuclear genes: 18S, 28S, and H3). According to the results (unpublished): (1) the monophyly of the genus <italic><tp:taxon-name><tp:taxon-name-part taxon-name-part-type="genus" reg="Simonia">Simonia</tp:taxon-name-part></tp:taxon-name></italic> gen. nov. is supported; (2) this new genus is related to two genera exclusively distributed in SE Asia, <italic><tp:taxon-name><tp:taxon-name-part taxon-name-part-type="genus" reg="Karstia">Karstia</tp:taxon-name-part></tp:taxon-name></italic> and <italic><tp:taxon-name><tp:taxon-name-part taxon-name-part-type="genus" reg="Sennin">Sennin</tp:taxon-name-part></tp:taxon-name></italic>. Morphologically, the new genus is also similar to <italic><tp:taxon-name><tp:taxon-name-part taxon-name-part-type="genus" reg="Karstia">Karstia</tp:taxon-name-part></tp:taxon-name></italic>, but can be distinguished by the absence of cymbial outgrowth, presence of torch-shaped embolic terminal and large, hyaline embolic lobe, and by the fused anterior parts of the spermathecae, large copulatory bursa, as well as a set of other characters of the copulatory organs (see diagnosis of the genus above and key to theridiosomatid genera endemic to Oriental Realm below).</p><p>The type species of <italic><tp:taxon-name><tp:taxon-name-part taxon-name-part-type="genus" reg="Simonia">Simonia</tp:taxon-name-part></tp:taxon-name></italic> gen. nov., <italic><tp:taxon-name><tp:taxon-name-part taxon-name-part-type="genus" reg="Simonia">S.</tp:taxon-name-part><tp:taxon-name-part taxon-name-part-type="species" reg="youyiensis">youyiensis</tp:taxon-name-part></tp:taxon-name></italic> was originally assigned to the <italic><tp:taxon-name><tp:taxon-name-part taxon-name-part-type="genus" reg="Baalzebub">Baalzebub</tp:taxon-name-part></tp:taxon-name></italic>, although it did not show typical <italic><tp:taxon-name><tp:taxon-name-part taxon-name-part-type="genus" reg="Baalzebub">Baalzebub</tp:taxon-name-part></tp:taxon-name></italic> features. <italic><tp:taxon-name><tp:taxon-name-part taxon-name-part-type="genus" reg="Baalzebub">Baalzebub</tp:taxon-name-part></tp:taxon-name></italic> is definitely not monophyletic. There is a strong possibility that <italic><tp:taxon-name><tp:taxon-name-part taxon-name-part-type="genus" reg="Baalzebub">Baalzebub</tp:taxon-name-part></tp:taxon-name></italic><italic>sensu stricto</italic> contains only two species from the Neotropical Realm: <italic><tp:taxon-name><tp:taxon-name-part taxon-name-part-type="genus" reg="Baalzebub">B.</tp:taxon-name-part><tp:taxon-name-part taxon-name-part-type="species" reg="baubo">baubo</tp:taxon-name-part></tp:taxon-name></italic> and <italic><tp:taxon-name><tp:taxon-name-part taxon-name-part-type="genus" reg="Baalzebub">B.</tp:taxon-name-part><tp:taxon-name-part taxon-name-part-type="species" reg="albonotatus">albonotatus</tp:taxon-name-part></tp:taxon-name></italic> (Petrunkevitch, 1930). These Neotropical <italic><tp:taxon-name><tp:taxon-name-part taxon-name-part-type="genus" reg="Baalzebub">Baalzebub</tp:taxon-name-part></tp:taxon-name></italic> species share the following distinctive suite of characters, here contrasted with the corresponding condition in <italic><tp:taxon-name><tp:taxon-name-part taxon-name-part-type="genus" reg="Simonia">Simonia</tp:taxon-name-part></tp:taxon-name></italic> gen. nov.: 1) embolic apophyses spatulate, thick and blunt (vs bristle-like and slender, apically sharp); 2) embolus claw-shaped, not branched (vs torch-shaped, with a cylindric stalk and a multiramose apex); 3) embolic lobe absent (vs present); 4) conductor not axe-shaped, surface smooth (vs axe-shaped, surface with many vein-shaped grains); 5) scape large, at least longer than 1/2 length of epigynal plate (vs small, no more than 1/4 length of epigynal plate); 6) epigynal plate surface smooth (distinctly wrinkled, with a distinctive transverse fold); and 7) copulatory bursa surface smooth, small, less than 1/2 length of epigynal plate (surface wrinkled and ribbed, large, as long as length of epigyne) (cf. <xref ref-type="bibr" rid="B2">Coddington 1986</xref>: figs 161–164, 183, 184, 186, 187 and Figs <xref ref-type="fig" rid="F1">1</xref>–<xref ref-type="fig" rid="F3">3</xref>, <xref ref-type="fig" rid="F4">4E–G</xref>, <xref ref-type="fig" rid="F5">5C–E</xref>, <xref ref-type="fig" rid="F6">6C–E</xref>). In view of the above-mentioned facts, it is currently impossible to discern any obvious derived features that could indicate a close relationship between <italic><tp:taxon-name><tp:taxon-name-part taxon-name-part-type="genus" reg="Simonia">S.</tp:taxon-name-part><tp:taxon-name-part taxon-name-part-type="species" reg="youyiensis">youyiensis</tp:taxon-name-part></tp:taxon-name></italic> and the genus <italic><tp:taxon-name><tp:taxon-name-part taxon-name-part-type="genus" reg="Baalzebub">Baalzebub</tp:taxon-name-part></tp:taxon-name></italic><italic>sensu stricto</italic>, leaving no doubts that our new combination and the establishment of a new genus are correct.</p></tp:treatment-sec><tp:treatment-sec><!--Section generated to contain objects referenced in tp:taxon-treatment.--><fig id="F5" position="float" orientation="portrait"><object-id xmlns:xlink="http://www.w3.org/1999/xlink" content-type="doi" xlink:type="simple">10.3897/zookeys.1185.104120.figure5</object-id><object-id xmlns:xlink="http://www.w3.org/1999/xlink" content-type="arpha" xlink:type="simple">2E178983-D9CF-5FB6-99A6-62DF7CE95637</object-id><label>Figure 5.</label><caption><p>Holotype female of <italic><tp:taxon-name><tp:taxon-name-part taxon-name-part-type="genus" reg="Simonia">Simonia</tp:taxon-name-part><tp:taxon-name-part taxon-name-part-type="species" reg="steineri">steineri</tp:taxon-name-part></tp:taxon-name></italic> sp. nov., habitus (<bold>A, B</bold>) and epigyne (<bold>C–E</bold>) <bold>A</bold> dorsal <bold>B</bold> ventral <bold>C</bold> intact, ventral <bold>D</bold> cleared, ventral (blue dashed line showing the anterior margin of the epigynal plate) <bold>E</bold> cleared, dorsal (green dashed line showing schematic course of copulatory duct). Abbreviations: <abbrev xmlns:xlink="http://www.w3.org/1999/xlink" xlink:title="copulatory bursa" id="ABBRID0EK2AG" xlink:type="simple">CB</abbrev> = copulatory bursa; <abbrev xmlns:xlink="http://www.w3.org/1999/xlink" xlink:title="copulatory duct" id="ABBRID0EO2AG" xlink:type="simple">CD</abbrev> = copulatory duct; <abbrev xmlns:xlink="http://www.w3.org/1999/xlink" xlink:title="fertilization duct" id="ABBRID0ES2AG" xlink:type="simple">FD</abbrev> = fertilization duct; <abbrev xmlns:xlink="http://www.w3.org/1999/xlink" xlink:title="scape" id="ABBRID0EW2AG" xlink:type="simple">Sc</abbrev> = scape; <abbrev xmlns:xlink="http://www.w3.org/1999/xlink" xlink:title="spermathecal head" id="ABBRID0E12AG" xlink:type="simple">SH</abbrev> = spermathecal head; <abbrev xmlns:xlink="http://www.w3.org/1999/xlink" xlink:title="spermathecal stalk" id="ABBRID0E52AG" xlink:type="simple">SS</abbrev> = spermathecal stalk; Sp = spermatheca; <abbrev xmlns:xlink="http://www.w3.org/1999/xlink" xlink:title="transverse fold of epigynal plate" id="ABBRID0EC3AG" xlink:type="simple">TF</abbrev> = transverse fold of epigynal plate. Scale bars: 0.5 mm (<bold>A, B</bold>); 0.2 mm (<bold>C–E</bold>).</p></caption><graphic xmlns:xlink="http://www.w3.org/1999/xlink" xlink:href="zookeys-1185-277_article-104120__-g005.jpg" position="float" orientation="portrait" xlink:type="simple" id="oo_945111.jpg"><uri content-type="original_file" xlink:type="simple">https://binary.pensoft.net/fig/945111</uri></graphic></fig><fig id="F6" position="float" orientation="portrait"><object-id xmlns:xlink="http://www.w3.org/1999/xlink" content-type="doi" xlink:type="simple">10.3897/zookeys.1185.104120.figure6</object-id><object-id xmlns:xlink="http://www.w3.org/1999/xlink" content-type="arpha" xlink:type="simple">7706C8DD-31A0-56E5-8D21-D356FE7EDBB1</object-id><label>Figure 6.</label><caption><p>Holotype female of <italic><tp:taxon-name><tp:taxon-name-part taxon-name-part-type="genus" reg="Simonia">Simonia</tp:taxon-name-part><tp:taxon-name-part taxon-name-part-type="species" reg="sumatra">sumatra</tp:taxon-name-part></tp:taxon-name></italic> sp. nov., habitus (<bold>A, B</bold>) and epigyne (<bold>C–E</bold>) <bold>A</bold> dorsal <bold>B</bold> ventral <bold>C</bold> intact, ventral <bold>D</bold> cleared, ventral (blue dashed line showing the anterior margin of the epigynal plate) <bold>E</bold> cleared, dorsal (green dashed line showing schematic course of copulatory duct). Abbreviations: <abbrev xmlns:xlink="http://www.w3.org/1999/xlink" xlink:title="copulatory bursa" id="ABBRID0EQ4AG" xlink:type="simple">CB</abbrev> = copulatory bursa; <abbrev xmlns:xlink="http://www.w3.org/1999/xlink" xlink:title="copulatory duct" id="ABBRID0EU4AG" xlink:type="simple">CD</abbrev> = copulatory duct; <abbrev xmlns:xlink="http://www.w3.org/1999/xlink" xlink:title="fertilization duct" id="ABBRID0EY4AG" xlink:type="simple">FD</abbrev> = fertilization duct; <abbrev xmlns:xlink="http://www.w3.org/1999/xlink" xlink:title="spermathecal base" id="ABBRID0E34AG" xlink:type="simple">SB</abbrev> = spermathecal base; <abbrev xmlns:xlink="http://www.w3.org/1999/xlink" xlink:title="scape" id="ABBRID0EA5AG" xlink:type="simple">Sc</abbrev> = scape; <abbrev xmlns:xlink="http://www.w3.org/1999/xlink" xlink:title="spermathecal head" id="ABBRID0EE5AG" xlink:type="simple">SH</abbrev> = spermathecal head; <abbrev xmlns:xlink="http://www.w3.org/1999/xlink" xlink:title="spermathecal stalk" id="ABBRID0EI5AG" xlink:type="simple">SS</abbrev> = spermathecal stalk; Sp = spermatheca; <abbrev xmlns:xlink="http://www.w3.org/1999/xlink" xlink:title="transverse fold of epigynal plate" id="ABBRID0EM5AG" xlink:type="simple">TF</abbrev> = transverse fold of epigynal plate. Scale bars: 0.5 mm (<bold>A, B</bold>); 0.2 mm (<bold>C–E</bold>).</p></caption><graphic xmlns:xlink="http://www.w3.org/1999/xlink" xlink:href="zookeys-1185-277_article-104120__-g006.jpg" position="float" orientation="portrait" xlink:type="simple" id="oo_945112.jpg"><uri content-type="original_file" xlink:type="simple">https://binary.pensoft.net/fig/945112</uri></graphic></fig></tp:treatment-sec><ref-list><ref id="B14"><mixed-citation xmlns:xlink="http://www.w3.org/1999/xlink" xlink:type="simple"><person-group><name name-style="western"><surname>Zhang</surname><given-names>T</given-names></name><name name-style="western"><surname>Lin</surname><given-names>Y</given-names></name></person-group> (<year>2016</year>) <article-title>First description of the male of <italic><tp:taxon-name><tp:taxon-name-part taxon-name-part-type="genus">Baalzebub</tp:taxon-name-part><tp:taxon-name-part taxon-name-part-type="species">youyiensis</tp:taxon-name-part></tp:taxon-name></italic> Zhao &amp; Li (<tp:taxon-name><tp:taxon-name-part taxon-name-part-type="order">Araneae</tp:taxon-name-part></tp:taxon-name>, <tp:taxon-name><tp:taxon-name-part taxon-name-part-type="family">Theridiosomatidae</tp:taxon-name-part></tp:taxon-name>).</article-title><source>Sichuan Journal of Zoology</source><volume>35</volume>(<issue>2</issue>): <fpage>221</fpage>–<lpage>226</lpage>. <ext-link xlink:href="10.11984/j.issn.1000-7083.20150367" ext-link-type="doi" xlink:type="simple">https://doi.org/10.11984/j.issn.1000-7083.20150367</ext-link></mixed-citation></ref><ref id="B11"><mixed-citation xmlns:xlink="http://www.w3.org/1999/xlink" xlink:type="simple"><person-group><name name-style="western"><surname>Suzuki</surname><given-names>Y</given-names></name><name name-style="western"><surname>Hiramatsu</surname><given-names>T</given-names></name><name name-style="western"><surname>Tatsuta</surname><given-names>H</given-names></name></person-group> (<year>2022</year>) <article-title>Two new species and a new genus of ray spiders (<tp:taxon-name><tp:taxon-name-part taxon-name-part-type="order">Araneae</tp:taxon-name-part></tp:taxon-name>, <tp:taxon-name><tp:taxon-name-part taxon-name-part-type="family">Theridiosomatidae</tp:taxon-name-part></tp:taxon-name>) from the Ryukyu Islands, southwest Japan, with notes on their natural history.</article-title><source>ZooKeys</source><volume>1109</volume>: <fpage>67</fpage>–<lpage>101</lpage>. <ext-link xlink:href="10.3897/zookeys.1109.83807" ext-link-type="doi" xlink:type="simple">https://doi.org/10.3897/zookeys.1109.83807</ext-link></mixed-citation></ref><ref id="B2"><mixed-citation xmlns:xlink="http://www.w3.org/1999/xlink" xlink:type="simple"><person-group><name name-style="western"><surname>Coddington</surname><given-names>JA</given-names></name></person-group> (<year>1986</year>) <article-title>The genera of the spider family <tp:taxon-name><tp:taxon-name-part taxon-name-part-type="family">Theridiosomatidae</tp:taxon-name-part></tp:taxon-name>.</article-title><source>Smithsonian Contributions to Zoology</source><volume>422</volume>(<issue>422</issue>): <fpage>1</fpage>–<lpage>96</lpage>. <ext-link xlink:href="10.5479/si.00810282.422" ext-link-type="doi" xlink:type="simple">https://doi.org/10.5479/si.00810282.422</ext-link></mixed-citation></ref></ref-list></tp:taxon-treatment>
