# Supplementary material for: ﻿Simonia gen. nov., a new spider genus (Araneae, Theridiosomatidae) from Southeast Asia
Source: Zookeys. 2023 Nov 30;1185:277–94. doi: 10.3897/zookeys.1185.104120 (PMC10704478; doi:10.3897/zookeys.1185.104120)
Supplement: XML Treatment for Simonia youyiensis [file zookeys.1185.104120-treatment2.xml]

<!DOCTYPE tp:taxon-treatment
  PUBLIC "-//TaxonX//DTD Taxonomic Treatment Publishing DTD v0 20100105//EN" "tax-treatment-NSO.dtd">
<tp:taxon-treatment xmlns:tp="http://www.plazi.org/taxpub"><tp:treatment-meta><kwd-group><label>Taxon classification</label><kwd>
              <named-content content-type="kingdom">Animalia</named-content>
            </kwd><kwd>
              <named-content content-type="order">Araneae</named-content>
            </kwd><kwd>
              <named-content content-type="family">Theridiosomatidae</named-content>
            </kwd></kwd-group><mixed-citation publication-type="journal"><person-group><name><surname>Zhang</surname><given-names>Jianshuang</given-names></name><name><surname>Yu</surname><given-names>Hao</given-names></name><name><surname>Lin</surname><given-names>Yucheng</given-names></name></person-group><article-title>﻿<italic><tp:taxon-name><tp:taxon-name-part taxon-name-part-type="genus" reg="Simonia">Simonia</tp:taxon-name-part></tp:taxon-name></italic> gen. nov., a new spider genus (<tp:taxon-name><tp:taxon-name-part taxon-name-part-type="order">Araneae</tp:taxon-name-part></tp:taxon-name>, <tp:taxon-name><tp:taxon-name-part taxon-name-part-type="family">Theridiosomatidae</tp:taxon-name-part></tp:taxon-name>) from Southeast Asia</article-title><source>Zookeys</source><day>30</day><month>11</month><year>2023</year><volume>1185</volume><fpage>277</fpage><lpage>294</lpage><pub-id pub-id-type="doi">10.3897/zookeys.1185.104120</pub-id></mixed-citation></tp:treatment-meta><tp:nomenclature><label>﻿</label><tp:taxon-name>
            <object-id xmlns:xlink="http://www.w3.org/1999/xlink" content-type="arpha" xlink:type="simple">00C66505-BCF8-5CFB-825C-C345C05BB383</object-id>
            <tp:taxon-name-part taxon-name-part-type="genus" reg="Simonia">Simonia</tp:taxon-name-part>
            <tp:taxon-name-part taxon-name-part-type="species" reg="youyiensis">youyiensis</tp:taxon-name-part>
          </tp:taxon-name><tp:taxon-authority>(Zhao &amp; Li, 2012)</tp:taxon-authority><tp:taxon-status xmlns:xlink="http://www.w3.org/1999/xlink" xlink:type="simple">comb. nov.</tp:taxon-status><xref ref-type="fig" rid="F1">Figs 1</xref><xref ref-type="fig" rid="F2">, 2</xref><xref ref-type="fig" rid="F3">, 3</xref><xref ref-type="fig" rid="F4">, 4</xref><xref ref-type="fig" rid="F7">, 7</xref><tp:nomenclature-citation-list><tp:nomenclature-citation><tp:taxon-name>
                <tp:taxon-name-part taxon-name-part-type="genus" reg="Baalzebub">Baalzebub</tp:taxon-name-part>
                <tp:taxon-name-part taxon-name-part-type="species" reg="youyiensis">youyiensis</tp:taxon-name-part>
              </tp:taxon-name><comment>Zhao &amp; Li, 2012: 17, figs 9A–E, 10A, B (♀); <xref ref-type="bibr" rid="B14">Zhang and Lin 2016</xref>: 222, figs 1–17 (♂♀).</comment></tp:nomenclature-citation></tp:nomenclature-citation-list></tp:nomenclature><tp:treatment-sec sec-type="type material" id="SECID0EMMAG"><title>Type material.</title><p><bold><italic>Holotype</italic></bold> ♀ and <bold><italic>paratypes</italic></bold> 3♀ (<named-content xmlns:xlink="http://www.w3.org/1999/xlink" content-type="dwc:institutional_code" xlink:title="Institute of Zoology, Chinese Academy of Sciences" xlink:href="http://grbio.org/institution/institute-zoology-chinese-academy-sciences" xlink:type="simple">IZCAS</named-content>), <bold>China</bold>: Guangxi, Pingxiang City, Youyi Town, Bantou Vill., Niuyan Cave, <named-content xmlns:xlink="http://www.w3.org/1999/xlink" content-type="dwc:verbatimCoordinates" xlink:type="simple"><named-content content-type="geo-json" specific-use="{&#34;type&#34;:&#34;Point&#34;,&#34;coordinates&#34;:[106.757317,22.094433]}" id="NCID0EDNAG" xlink:type="simple">22°05.666'N, 106°45.439'E</named-content></named-content>, 251 m, 18.I.2011, Z. Chen and Z. Zha leg. Examined.</p></tp:treatment-sec><tp:treatment-sec sec-type="material" id="SECID0EINAG"><title>Other material examined.</title><p><bold>China</bold>: 1♂ 12♀ (<named-content xmlns:xlink="http://www.w3.org/1999/xlink" content-type="dwc:institutional_code" xlink:title="Institute of Zoology, Chinese Academy of Sciences" xlink:href="http://grbio.org/institution/institute-zoology-chinese-academy-sciences" xlink:type="simple">IZCAS</named-content>), Guangxi Prov., Baise City, Pingguo <abbrev xmlns:xlink="http://www.w3.org/1999/xlink" xlink:title="conductor" id="ABBRID0EUNAG" xlink:type="simple">Co</abbrev>., Liming Vill., Ganmoyan Cave, <named-content xmlns:xlink="http://www.w3.org/1999/xlink" content-type="dwc:verbatimCoordinates" xlink:type="simple"><named-content content-type="geo-json" specific-use="{&#34;type&#34;:&#34;Point&#34;,&#34;coordinates&#34;:[107.525433,23.805500]}" id="NCID0E2NAG" xlink:type="simple">23°48.330'N, 107°31.526'E</named-content></named-content>, 22.IX.2015, J. Wu and Z. Chen leg.; 1♂ 7♀ (<named-content xmlns:xlink="http://www.w3.org/1999/xlink" content-type="dwc:institutional_code" xlink:title="Natural History Museum of Sichuan University" xlink:href="http://grbio.org/institution/sichuan-university" xlink:type="simple">NHMSU</named-content>), Guangxi Prov., Hechi City, Donglan <abbrev xmlns:xlink="http://www.w3.org/1999/xlink" xlink:title="conductor" id="ABBRID0EEOAG" xlink:type="simple">Co</abbrev>., Sanshi Town, Gongping Vill., a nameless cave, <named-content xmlns:xlink="http://www.w3.org/1999/xlink" content-type="dwc:verbatimCoordinates" xlink:type="simple"><named-content content-type="geo-json" specific-use="{&#34;type&#34;:&#34;Point&#34;,&#34;coordinates&#34;:[107.386500,24.355783]}" id="NCID0ELOAG" xlink:type="simple">24°21.347'N, 107°23.190'E</named-content></named-content>, 368 m, 9.II.2015, Y. Li and Z. Chen leg. <bold>Laos</bold>: 3♂ 17♀ (<named-content xmlns:xlink="http://www.w3.org/1999/xlink" content-type="dwc:institutional_code" xlink:title="Natural History Museum of Sichuan University" xlink:href="http://grbio.org/institution/sichuan-university" xlink:type="simple">NHMSU</named-content>), Bolikhamsai Prov., Lak Sao City, Transiten, Lang Cave, <named-content xmlns:xlink="http://www.w3.org/1999/xlink" content-type="dwc:verbatimCoordinates" xlink:type="simple"><named-content content-type="geo-json" specific-use="{&#34;type&#34;:&#34;Point&#34;,&#34;coordinates&#34;:[104.544583,18.388633]}" id="NCID0EZOAG" xlink:type="simple">18°23.318'N, 104°32.675'E</named-content></named-content>, 318 m, VIII.2012, P. Jäger leg. <bold>Vietnam</bold>: 1♂ 3♀ (<named-content xmlns:xlink="http://www.w3.org/1999/xlink" content-type="dwc:institutional_code" xlink:title="Institute of Zoology, Chinese Academy of Sciences" xlink:href="http://grbio.org/institution/institute-zoology-chinese-academy-sciences" xlink:type="simple">IZCAS</named-content>), Phú Tho Prov., Thanh Son Dist., Xuan Son Commune, Xuan Son National Park, Lang Cave, <named-content xmlns:xlink="http://www.w3.org/1999/xlink" content-type="dwc:verbatimCoordinates" xlink:type="simple"><named-content content-type="geo-json" specific-use="{&#34;type&#34;:&#34;Point&#34;,&#34;coordinates&#34;:[104.960000,21.110000]}" id="NCID0EHPAG" xlink:type="simple">21°06.600'N, 104°57.600'E</named-content></named-content>, 375 m, 26.X.2012, H. Zhao and Z. Chen leg.</p></tp:treatment-sec><tp:treatment-sec sec-type="diagnosis" id="SECID0EMPAG"><title>Diagnosis.</title><p>Females of <italic><tp:taxon-name><tp:taxon-name-part taxon-name-part-type="genus" reg="Simonia">S.</tp:taxon-name-part><tp:taxon-name-part taxon-name-part-type="species" reg="youyiensis">youyiensis</tp:taxon-name-part></tp:taxon-name></italic> are most similar to those of <italic><tp:taxon-name><tp:taxon-name-part taxon-name-part-type="genus" reg="Simonia">S.</tp:taxon-name-part><tp:taxon-name-part taxon-name-part-type="species" reg="sumatra">sumatra</tp:taxon-name-part></tp:taxon-name></italic> sp. nov. by having similar habitus and general shape of the vulva. <italic><tp:taxon-name><tp:taxon-name-part taxon-name-part-type="genus" reg="Simonia">Simonia</tp:taxon-name-part><tp:taxon-name-part taxon-name-part-type="species" reg="youyiensis">youyiensis</tp:taxon-name-part></tp:taxon-name></italic> differs from <italic><tp:taxon-name><tp:taxon-name-part taxon-name-part-type="genus" reg="Simonia">S.</tp:taxon-name-part><tp:taxon-name-part taxon-name-part-type="species" reg="sumatra">sumatra</tp:taxon-name-part></tp:taxon-name></italic> sp. nov. in 1) anterior margin of the epigynal plate slightly concaved (c. 140°) (vs concaved c. 120°) (cf. Fig. <xref ref-type="fig" rid="F4">4E, F</xref> and Fig. <xref ref-type="fig" rid="F6">6C, D</xref>), 2) spermathecae comma-shaped (vs spermathecae shaped like the whole hind leg of a frog) (cf. Fig. <xref ref-type="fig" rid="F4">4G</xref> and Fig. <xref ref-type="fig" rid="F6">6E</xref>), and 3) bursae spherical (vs egg-shaped) (cf. Fig. <xref ref-type="fig" rid="F4">4G</xref> and Fig. <xref ref-type="fig" rid="F6">6E</xref>).</p></tp:treatment-sec><tp:treatment-sec sec-type="description" id="SECID0EWRAG"><title>Description.</title><p><bold>Male</bold> (Fig. <xref ref-type="fig" rid="F4">4A, B</xref>): Carapace brown, slightly darker in ocular region, without distinct pattern; cervical groove and radial grooves indistinct. <abbrev xmlns:xlink="http://www.w3.org/1999/xlink" xlink:title="anterior eye row" id="ABBRID0ECSAG" xlink:type="simple">AER</abbrev> distinctly recurved, <abbrev xmlns:xlink="http://www.w3.org/1999/xlink" xlink:title="posterior eye row" id="ABBRID0EGSAG" xlink:type="simple">PER</abbrev> slightly procurved. Sternum yellowish brown. Mouthparts reddish brown. Legs uniformly yellowish. Abdomen round, dorsum basically light brown, with 3 pairs of black diagonal bands on sides, forming 3 V-shaped stripes; venter centrally with black trapezoidal speckle, marginally with several discontinuous streaks. <bold><italic>Measurements</italic></bold>: Total length 1.62. Carapace 0.83 long, 0.81 wide. Clypeus 0.21 high. Sternum 0.52 long, 0.49 wide. Abdomen 1.14 long, 1.08 wide. Length of legs: I 3.32 (1.01, 0.39, 0.88, 0.63, 0.41); II 2.51 (0.81, 0.32, 0.58, 0.51, 0.29); III 1.84 (0.52, 0.21, 0.38, 0.41, 0.32); IV 2.22 (0.49, 0.32, 0.52, 0.58, 0.31).</p><p>Palp (Figs <xref ref-type="fig" rid="F1">1</xref>–<xref ref-type="fig" rid="F3">3</xref>): Femur unmodified. Patella round and small, nearly as long as tibia, dorsally bears strong and long macroseta slightly longer than tibia. Tibia cup-shaped, about 1/6–1/5 length of cymbium, with several sparse setae. Cymbium (<abbrev xmlns:xlink="http://www.w3.org/1999/xlink" xlink:title="cymbium" id="ABBRID0EXSAG" xlink:type="simple">Cy</abbrev>) broad, navicular, c. 2.1 × longer than wide, dorsally clothed with dense setae, basolaterally with lobe (<abbrev xmlns:xlink="http://www.w3.org/1999/xlink" xlink:title="cymbial lobe" id="ABBRID0E2SAG" xlink:type="simple">CL</abbrev>) and row of longitudinally arranged setae (<abbrev xmlns:xlink="http://www.w3.org/1999/xlink" xlink:title="cymbial setae" id="ABBRID0E6SAG" xlink:type="simple">SCy</abbrev>) along suture between cymbium and lobe. Cymbial lobe represented by small and semi-transparent sheet, just like outline of thumb. Paracymbium (<abbrev xmlns:xlink="http://www.w3.org/1999/xlink" xlink:title="paracymbium" id="ABBRID0EDTAG" xlink:type="simple">Pc</abbrev>) L-shaped, about 1/5–1/4 length of cymbium, with sharp and spine-like tip. Tegulum (<abbrev xmlns:xlink="http://www.w3.org/1999/xlink" xlink:title="tegulum" id="ABBRID0EHTAG" xlink:type="simple">Te</abbrev>) capacious and inflated, c. 1.5 × longer than wide, surface with countless delicate texture; sperm duct (<abbrev xmlns:xlink="http://www.w3.org/1999/xlink" xlink:title="sperm duct" id="ABBRID0ELTAG" xlink:type="simple">SD</abbrev>) indistinct and sinuate. Subtegulum (ST) located prolaterally to tegulum, represented by large and surface smooth tubercle, slightly longer than 1/2 length of tegulum. Median apophysis (<abbrev xmlns:xlink="http://www.w3.org/1999/xlink" xlink:title="median apophysis" id="ABBRID0EPTAG" xlink:type="simple">MA</abbrev>) small, about 2/5 length of tegulum, shaped like tadpole, consisting of relatively wide head (distal part) and narrow tail (proximal part); distal process blunt, apex round and rough, with many tiny and scale-like tooth; proximal process triangular, gradually narrowing toward its apex, apex sharp. Conductor (<abbrev xmlns:xlink="http://www.w3.org/1999/xlink" xlink:title="conductor" id="ABBRID0ETTAG" xlink:type="simple">Co</abbrev>) large and axe-shaped, aligned transversely on anterior part of bulb; almost all of conductor hyaline and with vein-shaped grains, except membranous distal margin. Embolic division nearly as long as conductor, hidden behind conductor, consisting of broad embolic lobe (<abbrev xmlns:xlink="http://www.w3.org/1999/xlink" xlink:title="embolic lobe" id="ABBRID0EXTAG" xlink:type="simple">EL</abbrev>), embolic terminal (<abbrev xmlns:xlink="http://www.w3.org/1999/xlink" xlink:title="embolic terminal" id="ABBRID0E2TAG" xlink:type="simple">ET</abbrev>), and at least 3 apophyses (<abbrev xmlns:xlink="http://www.w3.org/1999/xlink" xlink:title="embolic apophysis" id="ABBRID0E6TAG" xlink:type="simple">EA</abbrev>); embolic terminal short, less than 1/2 length of embolic lobe, shaped like a torch, with cylindric stalk and multiramose apex; all embolic apophyses bristle-like and slender, slightly longer than embolic terminal; some apexes of embolic terminal and embolic apophyses overpass distal margin of conductor.</p><p><bold>Female.</bold> Somatic features as in Fig. <xref ref-type="fig" rid="F4">4C, D</xref> and coloration distinctly lighter than in male. <bold><italic>Measurements</italic></bold>: Total length 2.40. Carapace 0.91 long, 0.90 wide. Clypeus 0.20 high. Sternum 0.53 long, 0.51 wide. Abdomen 1.56 long, 1.27 wide. Length of legs: I 3.81 (1.31, 0.42, 0.78, 0.89, 0.41); II 3.17 (0.87, 0.43, 0.81, 0.68, 0.38); III 2.03 (0.63, 0.28, 0.37, 0.44, 0.31); IV 2.32 (0.62, 0.31, 0.49, 0.57, 0.33).</p><p>Epigyne (Fig. <xref ref-type="fig" rid="F4">4E–G</xref>). Epigynal plate large, c. 1.4 × wider than long, anteriorly slightly concaved by c. 140°, arrangement of various parts of vulva indistinctly visible through tegument. Scape (<abbrev xmlns:xlink="http://www.w3.org/1999/xlink" xlink:title="scape" id="ABBRID0EUUAG" xlink:type="simple">Sc</abbrev>) T-shaped, small, about 1/5 length of epigynal plate. Spermathecae (Sp) comma-shaped, with bean-shaped head (<abbrev xmlns:xlink="http://www.w3.org/1999/xlink" xlink:title="spermathecal head" id="ABBRID0EYUAG" xlink:type="simple">SH</abbrev>) and slightly curved stalk (<abbrev xmlns:xlink="http://www.w3.org/1999/xlink" xlink:title="spermathecal stalk" id="ABBRID0E3UAG" xlink:type="simple">SS</abbrev>); anterior surface of spermathecal heads touching anterior margin of epigynal plate; spermathecal stalks extending obliquely, separated by about 2–3× diameters of stalks. Copulatory bursae (<abbrev xmlns:xlink="http://www.w3.org/1999/xlink" xlink:title="copulatory bursa" id="ABBRID0EAVAG" xlink:type="simple">CB</abbrev>) spherical.</p></tp:treatment-sec><tp:treatment-sec sec-type="distribution" id="SECID0EEVAG"><title>Distribution.</title><p>China (Guangxi), Laos, Vietnam (Fig. <xref ref-type="fig" rid="F7">7</xref>).</p></tp:treatment-sec><tp:treatment-sec><!--Section generated to contain objects referenced in tp:taxon-treatment.--><fig id="F1" position="float" orientation="portrait"><object-id xmlns:xlink="http://www.w3.org/1999/xlink" content-type="doi" xlink:type="simple">10.3897/zookeys.1185.104120.figure1</object-id><object-id xmlns:xlink="http://www.w3.org/1999/xlink" content-type="arpha" xlink:type="simple">96D26AFC-2C2D-5672-973F-EDDFD5BE1E73</object-id><label>Figure 1.</label><caption><p>Male palp of <italic><tp:taxon-name><tp:taxon-name-part taxon-name-part-type="genus" reg="Simonia">Simonia</tp:taxon-name-part><tp:taxon-name-part taxon-name-part-type="species" reg="youyiensis">youyiensis</tp:taxon-name-part></tp:taxon-name></italic><bold>A</bold> prolateral <bold>B</bold> retrolateral <bold>C</bold> dorsal <bold>D</bold> ventral. Abbreviations: <abbrev xmlns:xlink="http://www.w3.org/1999/xlink" xlink:title="conductor" id="ABBRID0EFCAE" xlink:type="simple">Co</abbrev> = conductor; <abbrev xmlns:xlink="http://www.w3.org/1999/xlink" xlink:title="cymbial lobe" id="ABBRID0EJCAE" xlink:type="simple">CL</abbrev> = cymbial lobe; <abbrev xmlns:xlink="http://www.w3.org/1999/xlink" xlink:title="cymbium" id="ABBRID0ENCAE" xlink:type="simple">Cy</abbrev> = cymbium; <abbrev xmlns:xlink="http://www.w3.org/1999/xlink" xlink:title="embolic division" id="ABBRID0ERCAE" xlink:type="simple">ED</abbrev> = embolic division; <abbrev xmlns:xlink="http://www.w3.org/1999/xlink" xlink:title="median apophysis" id="ABBRID0EVCAE" xlink:type="simple">MA</abbrev> = median apophysis; <abbrev xmlns:xlink="http://www.w3.org/1999/xlink" xlink:title="paracymbium" id="ABBRID0EZCAE" xlink:type="simple">Pc</abbrev> = paracymbium; <abbrev xmlns:xlink="http://www.w3.org/1999/xlink" xlink:title="cymbial setae" id="ABBRID0E4CAE" xlink:type="simple">SCy</abbrev> = cymbial setae; <abbrev xmlns:xlink="http://www.w3.org/1999/xlink" xlink:title="subtegulum" id="ABBRID0EBDAE" xlink:type="simple">St</abbrev> = subtegulum; <abbrev xmlns:xlink="http://www.w3.org/1999/xlink" xlink:title="tegulum" id="ABBRID0EFDAE" xlink:type="simple">Te</abbrev> = tegulum. Scale bars: 0.2 mm (<bold>A–D</bold>).</p></caption><graphic xmlns:xlink="http://www.w3.org/1999/xlink" xlink:href="zookeys-1185-277_article-104120__-g001.jpg" position="float" orientation="portrait" xlink:type="simple" id="oo_945107.jpg"><uri content-type="original_file" xlink:type="simple">https://binary.pensoft.net/fig/945107</uri></graphic></fig><fig id="F2" position="float" orientation="portrait"><object-id xmlns:xlink="http://www.w3.org/1999/xlink" content-type="doi" xlink:type="simple">10.3897/zookeys.1185.104120.figure2</object-id><object-id xmlns:xlink="http://www.w3.org/1999/xlink" content-type="arpha" xlink:type="simple">10B194D6-051C-56ED-8AD4-49C7A91DD8D3</object-id><label>Figure 2.</label><caption><p>Bulb (<bold>A</bold>) and male palp (<bold>B–D</bold>) of <italic><tp:taxon-name><tp:taxon-name-part taxon-name-part-type="genus" reg="Simonia">Simonia</tp:taxon-name-part><tp:taxon-name-part taxon-name-part-type="species" reg="youyiensis">youyiensis</tp:taxon-name-part></tp:taxon-name></italic>, cited from <xref ref-type="bibr" rid="B14">Zhang and Lin (2016)</xref><bold>A</bold> apical <bold>B</bold> ventral <bold>C</bold> prolateral <bold>D</bold> retrolateral. Abbreviations: <abbrev xmlns:xlink="http://www.w3.org/1999/xlink" xlink:title="conductor" id="ABBRID0ETEAE" xlink:type="simple">Co</abbrev> = conductor; <abbrev xmlns:xlink="http://www.w3.org/1999/xlink" xlink:title="cymbial lobe" id="ABBRID0EXEAE" xlink:type="simple">CL</abbrev> = cymbial lobe; <abbrev xmlns:xlink="http://www.w3.org/1999/xlink" xlink:title="cymbium" id="ABBRID0E2EAE" xlink:type="simple">Cy</abbrev> = cymbium; <abbrev xmlns:xlink="http://www.w3.org/1999/xlink" xlink:title="median apophysis" id="ABBRID0E6EAE" xlink:type="simple">MA</abbrev> = median apophysis; <abbrev xmlns:xlink="http://www.w3.org/1999/xlink" xlink:title="paracymbium" id="ABBRID0EDFAE" xlink:type="simple">Pc</abbrev> = paracymbium; <abbrev xmlns:xlink="http://www.w3.org/1999/xlink" xlink:title="cymbial setae" id="ABBRID0EHFAE" xlink:type="simple">SCy</abbrev> = cymbial setae; <abbrev xmlns:xlink="http://www.w3.org/1999/xlink" xlink:title="sperm duct" id="ABBRID0ELFAE" xlink:type="simple">SD</abbrev> = sperm duct; <abbrev xmlns:xlink="http://www.w3.org/1999/xlink" xlink:title="subtegulum" id="ABBRID0EPFAE" xlink:type="simple">St</abbrev> = subtegulum; <abbrev xmlns:xlink="http://www.w3.org/1999/xlink" xlink:title="tegulum" id="ABBRID0ETFAE" xlink:type="simple">Te</abbrev> = tegulum. Scale bars: 0.2 mm (<bold>A–D</bold>).</p></caption><graphic xmlns:xlink="http://www.w3.org/1999/xlink" xlink:href="zookeys-1185-277_article-104120__-g002.jpg" position="float" orientation="portrait" xlink:type="simple" id="oo_945108.jpg"><uri content-type="original_file" xlink:type="simple">https://binary.pensoft.net/fig/945108</uri></graphic></fig><fig id="F3" position="float" orientation="portrait"><object-id xmlns:xlink="http://www.w3.org/1999/xlink" content-type="doi" xlink:type="simple">10.3897/zookeys.1185.104120.figure3</object-id><object-id xmlns:xlink="http://www.w3.org/1999/xlink" content-type="arpha" xlink:type="simple">B1B28501-B6BB-5766-8A81-221D33102CC8</object-id><label>Figure 3.</label><caption><p>Male palpal sclerites of <italic><tp:taxon-name><tp:taxon-name-part taxon-name-part-type="genus" reg="Simonia">Simonia</tp:taxon-name-part><tp:taxon-name-part taxon-name-part-type="species" reg="youyiensis">youyiensis</tp:taxon-name-part></tp:taxon-name></italic>, cited from <xref ref-type="bibr" rid="B14">Zhang and Lin (2016)</xref><bold>A</bold> bulb, prolateral <bold>B</bold> embolic division, ventral <bold>C</bold> conductor, ventral <bold>D</bold> cymbium, retrolateral. Abbreviations: <abbrev xmlns:xlink="http://www.w3.org/1999/xlink" xlink:title="conductor" id="ABBRID0E4GAE" xlink:type="simple">Co</abbrev> = conductor; <abbrev xmlns:xlink="http://www.w3.org/1999/xlink" xlink:title="cymbial lobe" id="ABBRID0EBHAE" xlink:type="simple">CL</abbrev> = cymbial lobe; <abbrev xmlns:xlink="http://www.w3.org/1999/xlink" xlink:title="embolic apophysis" id="ABBRID0EFHAE" xlink:type="simple">EA</abbrev> = embolic apophysis; <abbrev xmlns:xlink="http://www.w3.org/1999/xlink" xlink:title="embolic division" id="ABBRID0EJHAE" xlink:type="simple">ED</abbrev> = embolic division; <abbrev xmlns:xlink="http://www.w3.org/1999/xlink" xlink:title="embolic lobe" id="ABBRID0ENHAE" xlink:type="simple">EL</abbrev> = embolic lobe; <abbrev xmlns:xlink="http://www.w3.org/1999/xlink" xlink:title="embolic terminal" id="ABBRID0ERHAE" xlink:type="simple">ET</abbrev> = embolic terminal; <abbrev xmlns:xlink="http://www.w3.org/1999/xlink" xlink:title="median apophysis" id="ABBRID0EVHAE" xlink:type="simple">MA</abbrev>= median apophysis; <abbrev xmlns:xlink="http://www.w3.org/1999/xlink" xlink:title="paracymbium" id="ABBRID0EZHAE" xlink:type="simple">Pc</abbrev> = paracymbium; <abbrev xmlns:xlink="http://www.w3.org/1999/xlink" xlink:title="cymbial setae" id="ABBRID0E4HAE" xlink:type="simple">SCy</abbrev> = cymbial setae; <abbrev xmlns:xlink="http://www.w3.org/1999/xlink" xlink:title="subtegulum" id="ABBRID0EBIAE" xlink:type="simple">St</abbrev> = subtegulum; <abbrev xmlns:xlink="http://www.w3.org/1999/xlink" xlink:title="tegulum" id="ABBRID0EFIAE" xlink:type="simple">Te</abbrev> = tegulum. Scale bars: 0.1 mm (<bold>A–D</bold>).</p></caption><graphic xmlns:xlink="http://www.w3.org/1999/xlink" xlink:href="zookeys-1185-277_article-104120__-g003.jpg" position="float" orientation="portrait" xlink:type="simple" id="oo_945109.jpg"><uri content-type="original_file" xlink:type="simple">https://binary.pensoft.net/fig/945109</uri></graphic></fig><fig id="F4" position="float" orientation="portrait"><object-id xmlns:xlink="http://www.w3.org/1999/xlink" content-type="doi" xlink:type="simple">10.3897/zookeys.1185.104120.figure4</object-id><object-id xmlns:xlink="http://www.w3.org/1999/xlink" content-type="arpha" xlink:type="simple">6D85EEE2-2168-5867-9E9D-7835ED1FD2FD</object-id><label>Figure 4.</label><caption><p><italic><tp:taxon-name><tp:taxon-name-part taxon-name-part-type="genus" reg="Simonia">Simonia</tp:taxon-name-part><tp:taxon-name-part taxon-name-part-type="species" reg="youyiensis">youyiensis</tp:taxon-name-part></tp:taxon-name></italic>, male habitus (<bold>A, B</bold>), female habitus (<bold>C, D</bold>) and epigyne (<bold>E–G</bold>) <bold>A</bold> dorsal <bold>B</bold> ventral <bold>C</bold> dorsal <bold>D</bold> ventral <bold>E</bold> intact, ventral <bold>F</bold> cleared, ventral (blue dashed line showing the anterior margin of the epigynal plate) <bold>G</bold> cleared, dorsal (green dashed line showing schematic course of copulatory duct). Abbreviations: <abbrev xmlns:xlink="http://www.w3.org/1999/xlink" xlink:title="copulatory bursa" id="ABBRID0EXJAE" xlink:type="simple">CB</abbrev> = copulatory bursa; <abbrev xmlns:xlink="http://www.w3.org/1999/xlink" xlink:title="copulatory duct" id="ABBRID0E2JAE" xlink:type="simple">CD</abbrev> = copulatory duct; <abbrev xmlns:xlink="http://www.w3.org/1999/xlink" xlink:title="fertilization duct" id="ABBRID0E6JAE" xlink:type="simple">FD</abbrev> = fertilization duct; <abbrev xmlns:xlink="http://www.w3.org/1999/xlink" xlink:title="scape" id="ABBRID0EDKAE" xlink:type="simple">Sc</abbrev> = scape; <abbrev xmlns:xlink="http://www.w3.org/1999/xlink" xlink:title="spermathecal head" id="ABBRID0EHKAE" xlink:type="simple">SH</abbrev> = spermathecal head; <abbrev xmlns:xlink="http://www.w3.org/1999/xlink" xlink:title="spermathecal stalk" id="ABBRID0ELKAE" xlink:type="simple">SS</abbrev> = spermathecal stalk; Sp = spermatheca; <abbrev xmlns:xlink="http://www.w3.org/1999/xlink" xlink:title="transverse fold of epigynal plate" id="ABBRID0EPKAE" xlink:type="simple">TF</abbrev> = transverse fold of epigynal plate. Scale bars: 0.5 mm (<bold>A–D</bold>); 0.2 mm (<bold>E–G</bold>).</p></caption><graphic xmlns:xlink="http://www.w3.org/1999/xlink" xlink:href="zookeys-1185-277_article-104120__-g004.jpg" position="float" orientation="portrait" xlink:type="simple" id="oo_945110.jpg"><uri content-type="original_file" xlink:type="simple">https://binary.pensoft.net/fig/945110</uri></graphic></fig><fig id="F7" position="float" orientation="portrait"><object-id xmlns:xlink="http://www.w3.org/1999/xlink" content-type="doi" xlink:type="simple">10.3897/zookeys.1185.104120.figure7</object-id><object-id xmlns:xlink="http://www.w3.org/1999/xlink" content-type="arpha" xlink:type="simple">538ABE21-2C2D-5CB2-BAED-1FB63414BBAD</object-id><label>Figure 7.</label><caption><p>Distribution records of <italic><tp:taxon-name><tp:taxon-name-part taxon-name-part-type="genus" reg="Simonia">Simonia</tp:taxon-name-part></tp:taxon-name></italic> gen. nov. species.</p></caption><graphic xmlns:xlink="http://www.w3.org/1999/xlink" xlink:href="zookeys-1185-277_article-104120__-g007.jpg" position="float" orientation="portrait" xlink:type="simple" id="oo_945113.jpg"><uri content-type="original_file" xlink:type="simple">https://binary.pensoft.net/fig/945113</uri></graphic></fig><fig id="F6" position="float" orientation="portrait"><object-id xmlns:xlink="http://www.w3.org/1999/xlink" content-type="doi" xlink:type="simple">10.3897/zookeys.1185.104120.figure6</object-id><object-id xmlns:xlink="http://www.w3.org/1999/xlink" content-type="arpha" xlink:type="simple">7706C8DD-31A0-56E5-8D21-D356FE7EDBB1</object-id><label>Figure 6.</label><caption><p>Holotype female of <italic><tp:taxon-name><tp:taxon-name-part taxon-name-part-type="genus" reg="Simonia">Simonia</tp:taxon-name-part><tp:taxon-name-part taxon-name-part-type="species" reg="sumatra">sumatra</tp:taxon-name-part></tp:taxon-name></italic> sp. nov., habitus (<bold>A, B</bold>) and epigyne (<bold>C–E</bold>) <bold>A</bold> dorsal <bold>B</bold> ventral <bold>C</bold> intact, ventral <bold>D</bold> cleared, ventral (blue dashed line showing the anterior margin of the epigynal plate) <bold>E</bold> cleared, dorsal (green dashed line showing schematic course of copulatory duct). Abbreviations: <abbrev xmlns:xlink="http://www.w3.org/1999/xlink" xlink:title="copulatory bursa" id="ABBRID0EQ4AG" xlink:type="simple">CB</abbrev> = copulatory bursa; <abbrev xmlns:xlink="http://www.w3.org/1999/xlink" xlink:title="copulatory duct" id="ABBRID0EU4AG" xlink:type="simple">CD</abbrev> = copulatory duct; <abbrev xmlns:xlink="http://www.w3.org/1999/xlink" xlink:title="fertilization duct" id="ABBRID0EY4AG" xlink:type="simple">FD</abbrev> = fertilization duct; <abbrev xmlns:xlink="http://www.w3.org/1999/xlink" xlink:title="spermathecal base" id="ABBRID0E34AG" xlink:type="simple">SB</abbrev> = spermathecal base; <abbrev xmlns:xlink="http://www.w3.org/1999/xlink" xlink:title="scape" id="ABBRID0EA5AG" xlink:type="simple">Sc</abbrev> = scape; <abbrev xmlns:xlink="http://www.w3.org/1999/xlink" xlink:title="spermathecal head" id="ABBRID0EE5AG" xlink:type="simple">SH</abbrev> = spermathecal head; <abbrev xmlns:xlink="http://www.w3.org/1999/xlink" xlink:title="spermathecal stalk" id="ABBRID0EI5AG" xlink:type="simple">SS</abbrev> = spermathecal stalk; Sp = spermatheca; <abbrev xmlns:xlink="http://www.w3.org/1999/xlink" xlink:title="transverse fold of epigynal plate" id="ABBRID0EM5AG" xlink:type="simple">TF</abbrev> = transverse fold of epigynal plate. Scale bars: 0.5 mm (<bold>A, B</bold>); 0.2 mm (<bold>C–E</bold>).</p></caption><graphic xmlns:xlink="http://www.w3.org/1999/xlink" xlink:href="zookeys-1185-277_article-104120__-g006.jpg" position="float" orientation="portrait" xlink:type="simple" id="oo_945112.jpg"><uri content-type="original_file" xlink:type="simple">https://binary.pensoft.net/fig/945112</uri></graphic></fig></tp:treatment-sec><ref-list><ref id="B14"><mixed-citation xmlns:xlink="http://www.w3.org/1999/xlink" xlink:type="simple"><person-group><name name-style="western"><surname>Zhang</surname><given-names>T</given-names></name><name name-style="western"><surname>Lin</surname><given-names>Y</given-names></name></person-group> (<year>2016</year>) <article-title>First description of the male of <italic><tp:taxon-name><tp:taxon-name-part taxon-name-part-type="genus">Baalzebub</tp:taxon-name-part><tp:taxon-name-part taxon-name-part-type="species">youyiensis</tp:taxon-name-part></tp:taxon-name></italic> Zhao &amp; Li (<tp:taxon-name><tp:taxon-name-part taxon-name-part-type="order">Araneae</tp:taxon-name-part></tp:taxon-name>, <tp:taxon-name><tp:taxon-name-part taxon-name-part-type="family">Theridiosomatidae</tp:taxon-name-part></tp:taxon-name>).</article-title><source>Sichuan Journal of Zoology</source><volume>35</volume>(<issue>2</issue>): <fpage>221</fpage>–<lpage>226</lpage>. <ext-link xlink:href="10.11984/j.issn.1000-7083.20150367" ext-link-type="doi" xlink:type="simple">https://doi.org/10.11984/j.issn.1000-7083.20150367</ext-link></mixed-citation></ref></ref-list></tp:taxon-treatment>
