# Supplementary material for: ﻿Simonia gen. nov., a new spider genus (Araneae, Theridiosomatidae) from Southeast Asia
Source: Zookeys. 2023 Nov 30;1185:277–94. doi: 10.3897/zookeys.1185.104120 (PMC10704478; doi:10.3897/zookeys.1185.104120)
Supplement: XML Treatment for Simonia steineri [file zookeys.1185.104120-treatment3.xml]

<!DOCTYPE tp:taxon-treatment
  PUBLIC "-//TaxonX//DTD Taxonomic Treatment Publishing DTD v0 20100105//EN" "tax-treatment-NSO.dtd">
<tp:taxon-treatment xmlns:tp="http://www.plazi.org/taxpub"><tp:treatment-meta><kwd-group><label>Taxon classification</label><kwd>
              <named-content content-type="kingdom">Animalia</named-content>
            </kwd><kwd>
              <named-content content-type="order">Araneae</named-content>
            </kwd><kwd>
              <named-content content-type="family">Theridiosomatidae</named-content>
            </kwd></kwd-group><mixed-citation publication-type="journal"><person-group><name><surname>Zhang</surname><given-names>Jianshuang</given-names></name><name><surname>Yu</surname><given-names>Hao</given-names></name><name><surname>Lin</surname><given-names>Yucheng</given-names></name></person-group><article-title>﻿<italic><tp:taxon-name><tp:taxon-name-part taxon-name-part-type="genus" reg="Simonia">Simonia</tp:taxon-name-part></tp:taxon-name></italic> gen. nov., a new spider genus (<tp:taxon-name><tp:taxon-name-part taxon-name-part-type="order">Araneae</tp:taxon-name-part></tp:taxon-name>, <tp:taxon-name><tp:taxon-name-part taxon-name-part-type="family">Theridiosomatidae</tp:taxon-name-part></tp:taxon-name>) from Southeast Asia</article-title><source>Zookeys</source><day>30</day><month>11</month><year>2023</year><volume>1185</volume><fpage>277</fpage><lpage>294</lpage><pub-id pub-id-type="doi">10.3897/zookeys.1185.104120</pub-id></mixed-citation></tp:treatment-meta><tp:nomenclature><label>﻿</label><tp:taxon-name>
            <object-id xmlns:xlink="http://www.w3.org/1999/xlink" content-type="arpha" xlink:type="simple">A7BED778-6490-5381-8E04-54CF1C6F4865</object-id>
            <tp:taxon-name-part taxon-name-part-type="genus" reg="Simonia">Simonia</tp:taxon-name-part>
            <tp:taxon-name-part taxon-name-part-type="species" reg="steineri">steineri</tp:taxon-name-part>
            <object-id xmlns:xlink="http://www.w3.org/1999/xlink" content-type="zoobank" xlink:type="simple">https://zoobank.org/98BD9ACB-E3FC-42A8-B6E1-FD778E841EFE</object-id>
          </tp:taxon-name><tp:taxon-authority>Yu &amp; Lin</tp:taxon-authority><tp:taxon-status xmlns:xlink="http://www.w3.org/1999/xlink" xlink:type="simple">sp. nov.</tp:taxon-status><xref ref-type="fig" rid="F5">Figs 5</xref><xref ref-type="fig" rid="F7">, 7</xref></tp:nomenclature><tp:treatment-sec sec-type="type material" id="SECID0EAXAG"><title>Type material.</title><p><bold><italic>Holotype</italic></bold> ♀ (<named-content xmlns:xlink="http://www.w3.org/1999/xlink" content-type="dwc:institutional_code" xlink:title="Institute of Zoology, Chinese Academy of Sciences" xlink:href="http://grbio.org/institution/institute-zoology-chinese-academy-sciences" xlink:type="simple">IZCAS</named-content>) and <bold><italic>paratype</italic></bold> 1♀ (<named-content xmlns:xlink="http://www.w3.org/1999/xlink" content-type="dwc:institutional_code" xlink:title="Institute of Zoology, Chinese Academy of Sciences" xlink:href="http://grbio.org/institution/institute-zoology-chinese-academy-sciences" xlink:type="simple">IZCAS</named-content>), <bold>Laos</bold>: Hua phan Pro., Guesthouse cave, <named-content xmlns:xlink="http://www.w3.org/1999/xlink" content-type="dwc:verbatimCoordinates" xlink:type="simple"><named-content content-type="geo-json" specific-use="{&#34;type&#34;:&#34;Point&#34;,&#34;coordinates&#34;:[104.230300,20.402933]}" id="NCID0E2XAG" xlink:type="simple">20°24.176'N, 104°13.818'E</named-content></named-content> 13.I.2008, H. Steiner leg.; <bold><italic>paratype</italic></bold> 1♀ (<named-content xmlns:xlink="http://www.w3.org/1999/xlink" content-type="dwc:institutional_code" xlink:title="Natural History Museum of Sichuan University" xlink:href="http://grbio.org/institution/sichuan-university" xlink:type="simple">NHMSU</named-content>), Hua phan Pro., Tham Kuong Tai, <named-content xmlns:xlink="http://www.w3.org/1999/xlink" content-type="dwc:verbatimCoordinates" xlink:type="simple"><named-content content-type="geo-json" specific-use="{&#34;type&#34;:&#34;Point&#34;,&#34;coordinates&#34;:[104.164167,20.457833]}" id="NCID0EKYAG" xlink:type="simple">20°27.470'N, 104°09.850'E</named-content></named-content>, 12.I.2014, H. Steiner leg.</p></tp:treatment-sec><tp:treatment-sec sec-type="etymology" id="SECID0EPYAG"><title>Etymology.</title><p>The specific name is a patronym after Mr. Helmut Steiner (Hessen, Germany), collector of the type series.</p></tp:treatment-sec><tp:treatment-sec sec-type="diagnosis" id="SECID0EUYAG"><title>Diagnosis.</title><p>The females of <italic><tp:taxon-name><tp:taxon-name-part taxon-name-part-type="genus" reg="Simonia">S.</tp:taxon-name-part><tp:taxon-name-part taxon-name-part-type="species" reg="steineri">steineri</tp:taxon-name-part></tp:taxon-name></italic> sp. nov. can be easily distinguished from other congeners by the following characters: 1) dorsum of abdomen uniformly coloured (vs with pattern) (cf. Fig. <xref ref-type="fig" rid="F5">5A</xref> and Figs <xref ref-type="fig" rid="F4">4C</xref>, <xref ref-type="fig" rid="F6">6A</xref>); 2) spermathecae separated from anterior margin of epigynal plate by more than 1.5 × diameters of spermathecal head (vs nearly touching anterior margin) (cf. Fig. <xref ref-type="fig" rid="F5">5E</xref> and Figs <xref ref-type="fig" rid="F4">4G</xref>, <xref ref-type="fig" rid="F6">6E</xref>); and 3) spermathecae hammer-shaped, spermathecal heads globular, spermathecal stalks straight (vs spermathecae not hammer-shaped, spermathecal heads bean-shaped, spermathecal stalks slightly curved) (cf. Fig. <xref ref-type="fig" rid="F5">5E</xref> and Figs <xref ref-type="fig" rid="F4">4G</xref>, <xref ref-type="fig" rid="F6">6E</xref>).</p><fig id="F5" position="float" orientation="portrait"><object-id xmlns:xlink="http://www.w3.org/1999/xlink" content-type="doi" xlink:type="simple">10.3897/zookeys.1185.104120.figure5</object-id><object-id xmlns:xlink="http://www.w3.org/1999/xlink" content-type="arpha" xlink:type="simple">2E178983-D9CF-5FB6-99A6-62DF7CE95637</object-id><label>Figure 5.</label><caption><p>Holotype female of <italic><tp:taxon-name><tp:taxon-name-part taxon-name-part-type="genus" reg="Simonia">Simonia</tp:taxon-name-part><tp:taxon-name-part taxon-name-part-type="species" reg="steineri">steineri</tp:taxon-name-part></tp:taxon-name></italic> sp. nov., habitus (<bold>A, B</bold>) and epigyne (<bold>C–E</bold>) <bold>A</bold> dorsal <bold>B</bold> ventral <bold>C</bold> intact, ventral <bold>D</bold> cleared, ventral (blue dashed line showing the anterior margin of the epigynal plate) <bold>E</bold> cleared, dorsal (green dashed line showing schematic course of copulatory duct). Abbreviations: <abbrev xmlns:xlink="http://www.w3.org/1999/xlink" xlink:title="copulatory bursa" id="ABBRID0EK2AG" xlink:type="simple">CB</abbrev> = copulatory bursa; <abbrev xmlns:xlink="http://www.w3.org/1999/xlink" xlink:title="copulatory duct" id="ABBRID0EO2AG" xlink:type="simple">CD</abbrev> = copulatory duct; <abbrev xmlns:xlink="http://www.w3.org/1999/xlink" xlink:title="fertilization duct" id="ABBRID0ES2AG" xlink:type="simple">FD</abbrev> = fertilization duct; <abbrev xmlns:xlink="http://www.w3.org/1999/xlink" xlink:title="scape" id="ABBRID0EW2AG" xlink:type="simple">Sc</abbrev> = scape; <abbrev xmlns:xlink="http://www.w3.org/1999/xlink" xlink:title="spermathecal head" id="ABBRID0E12AG" xlink:type="simple">SH</abbrev> = spermathecal head; <abbrev xmlns:xlink="http://www.w3.org/1999/xlink" xlink:title="spermathecal stalk" id="ABBRID0E52AG" xlink:type="simple">SS</abbrev> = spermathecal stalk; Sp = spermatheca; <abbrev xmlns:xlink="http://www.w3.org/1999/xlink" xlink:title="transverse fold of epigynal plate" id="ABBRID0EC3AG" xlink:type="simple">TF</abbrev> = transverse fold of epigynal plate. Scale bars: 0.5 mm (<bold>A, B</bold>); 0.2 mm (<bold>C–E</bold>).</p></caption><graphic xmlns:xlink="http://www.w3.org/1999/xlink" xlink:href="zookeys-1185-277_article-104120__-g005.jpg" position="float" orientation="portrait" xlink:type="simple" id="oo_945111.jpg"><uri content-type="original_file" xlink:type="simple">https://binary.pensoft.net/fig/945111</uri></graphic></fig><fig id="F6" position="float" orientation="portrait"><object-id xmlns:xlink="http://www.w3.org/1999/xlink" content-type="doi" xlink:type="simple">10.3897/zookeys.1185.104120.figure6</object-id><object-id xmlns:xlink="http://www.w3.org/1999/xlink" content-type="arpha" xlink:type="simple">7706C8DD-31A0-56E5-8D21-D356FE7EDBB1</object-id><label>Figure 6.</label><caption><p>Holotype female of <italic><tp:taxon-name><tp:taxon-name-part taxon-name-part-type="genus" reg="Simonia">Simonia</tp:taxon-name-part><tp:taxon-name-part taxon-name-part-type="species" reg="sumatra">sumatra</tp:taxon-name-part></tp:taxon-name></italic> sp. nov., habitus (<bold>A, B</bold>) and epigyne (<bold>C–E</bold>) <bold>A</bold> dorsal <bold>B</bold> ventral <bold>C</bold> intact, ventral <bold>D</bold> cleared, ventral (blue dashed line showing the anterior margin of the epigynal plate) <bold>E</bold> cleared, dorsal (green dashed line showing schematic course of copulatory duct). Abbreviations: <abbrev xmlns:xlink="http://www.w3.org/1999/xlink" xlink:title="copulatory bursa" id="ABBRID0EQ4AG" xlink:type="simple">CB</abbrev> = copulatory bursa; <abbrev xmlns:xlink="http://www.w3.org/1999/xlink" xlink:title="copulatory duct" id="ABBRID0EU4AG" xlink:type="simple">CD</abbrev> = copulatory duct; <abbrev xmlns:xlink="http://www.w3.org/1999/xlink" xlink:title="fertilization duct" id="ABBRID0EY4AG" xlink:type="simple">FD</abbrev> = fertilization duct; <abbrev xmlns:xlink="http://www.w3.org/1999/xlink" xlink:title="spermathecal base" id="ABBRID0E34AG" xlink:type="simple">SB</abbrev> = spermathecal base; <abbrev xmlns:xlink="http://www.w3.org/1999/xlink" xlink:title="scape" id="ABBRID0EA5AG" xlink:type="simple">Sc</abbrev> = scape; <abbrev xmlns:xlink="http://www.w3.org/1999/xlink" xlink:title="spermathecal head" id="ABBRID0EE5AG" xlink:type="simple">SH</abbrev> = spermathecal head; <abbrev xmlns:xlink="http://www.w3.org/1999/xlink" xlink:title="spermathecal stalk" id="ABBRID0EI5AG" xlink:type="simple">SS</abbrev> = spermathecal stalk; Sp = spermatheca; <abbrev xmlns:xlink="http://www.w3.org/1999/xlink" xlink:title="transverse fold of epigynal plate" id="ABBRID0EM5AG" xlink:type="simple">TF</abbrev> = transverse fold of epigynal plate. Scale bars: 0.5 mm (<bold>A, B</bold>); 0.2 mm (<bold>C–E</bold>).</p></caption><graphic xmlns:xlink="http://www.w3.org/1999/xlink" xlink:href="zookeys-1185-277_article-104120__-g006.jpg" position="float" orientation="portrait" xlink:type="simple" id="oo_945112.jpg"><uri content-type="original_file" xlink:type="simple">https://binary.pensoft.net/fig/945112</uri></graphic></fig></tp:treatment-sec><tp:treatment-sec sec-type="description" id="SECID0EZ5AG"><title>Description.</title><p><bold>Female</bold> (Fig. <xref ref-type="fig" rid="F5">5A, B</xref>): Carapace, uniformly brown except a V-shaped dark brownish band along cervical groove; cervical groove and radial grooves indistinct. <abbrev xmlns:xlink="http://www.w3.org/1999/xlink" xlink:title="anterior eye row" id="ABBRID0EF6AG" xlink:type="simple">AER</abbrev> distinctly recurved, <abbrev xmlns:xlink="http://www.w3.org/1999/xlink" xlink:title="posterior eye row" id="ABBRID0EJ6AG" xlink:type="simple">PER</abbrev> almost straight in dorsal view. Sternum deep brown. Mouthparts proximally reddish brown, distally light brown, inner margins white. Legs uniformly yellowish. Abdomen round, marginally clothed with sparse long setae, uniformly yellowish white, without any markings or distinct pattern. <bold><italic>Measurements</italic></bold>: Total length 2.12. Carapace 1.03 long, 0.86 wide. Clypeus 0.21 high. Sternum 0.55 long, 0.52 wide. Abdomen 1.46 long, 1.37 wide. Length of legs: I 3.12 (0.98, 0.32, 0.93, 0.58, 0.31); II 3.03 (0.92, 0.28, 0.81, 0.69, 0.33); III 2.42 (0.73, 0.27, 0.58, 0.63, 0.21); IV 2.93 (0.89, 0.32, 0.77, 0.64, 0.31).</p><p>Epigyne (Fig. <xref ref-type="fig" rid="F5">5E–G</xref>). Epigynal plate c. 1.2 × wider than long, anteriorly concaved by c. 140°, copulatory bursae distinctly visible through integument. Scape (<abbrev xmlns:xlink="http://www.w3.org/1999/xlink" xlink:title="scape" id="ABBRID0EW6AG" xlink:type="simple">Sc</abbrev>) shaped like an acute triangle, relatively large, about 1/4 length of epigynal plate. Spermathecae (Sp) hammer-shaped, with globular-shaped heads (<abbrev xmlns:xlink="http://www.w3.org/1999/xlink" xlink:title="spermathecal head" id="ABBRID0E16AG" xlink:type="simple">SH</abbrev>) and columnar stalk (<abbrev xmlns:xlink="http://www.w3.org/1999/xlink" xlink:title="spermathecal stalk" id="ABBRID0E56AG" xlink:type="simple">SS</abbrev>); anterior surface of spermathecae separated from anterior margin of epigynal plate by more than 1.5 × diameters of spermathecal head; spermathecal stalks straight, extending obliquely, separated by about 3–4× diameters of stalks. Bursae (<abbrev xmlns:xlink="http://www.w3.org/1999/xlink" xlink:title="copulatory bursa" id="ABBRID0ECABG" xlink:type="simple">CB</abbrev>) subglobular.</p></tp:treatment-sec><tp:treatment-sec sec-type="distribution" id="SECID0EGABG"><title>Distribution.</title><p>Known only from the type locality, Guesthouse cave, Huapan Province, Laos (Fig. <xref ref-type="fig" rid="F7">7</xref>).</p><fig id="F7" position="float" orientation="portrait"><object-id xmlns:xlink="http://www.w3.org/1999/xlink" content-type="doi" xlink:type="simple">10.3897/zookeys.1185.104120.figure7</object-id><object-id xmlns:xlink="http://www.w3.org/1999/xlink" content-type="arpha" xlink:type="simple">538ABE21-2C2D-5CB2-BAED-1FB63414BBAD</object-id><label>Figure 7.</label><caption><p>Distribution records of <italic><tp:taxon-name><tp:taxon-name-part taxon-name-part-type="genus" reg="Simonia">Simonia</tp:taxon-name-part></tp:taxon-name></italic> gen. nov. species.</p></caption><graphic xmlns:xlink="http://www.w3.org/1999/xlink" xlink:href="zookeys-1185-277_article-104120__-g007.jpg" position="float" orientation="portrait" xlink:type="simple" id="oo_945113.jpg"><uri content-type="original_file" xlink:type="simple">https://binary.pensoft.net/fig/945113</uri></graphic></fig></tp:treatment-sec><tp:treatment-sec><!--Section generated to contain objects referenced in tp:taxon-treatment.--><fig id="F4" position="float" orientation="portrait"><object-id xmlns:xlink="http://www.w3.org/1999/xlink" content-type="doi" xlink:type="simple">10.3897/zookeys.1185.104120.figure4</object-id><object-id xmlns:xlink="http://www.w3.org/1999/xlink" content-type="arpha" xlink:type="simple">6D85EEE2-2168-5867-9E9D-7835ED1FD2FD</object-id><label>Figure 4.</label><caption><p><italic><tp:taxon-name><tp:taxon-name-part taxon-name-part-type="genus" reg="Simonia">Simonia</tp:taxon-name-part><tp:taxon-name-part taxon-name-part-type="species" reg="youyiensis">youyiensis</tp:taxon-name-part></tp:taxon-name></italic>, male habitus (<bold>A, B</bold>), female habitus (<bold>C, D</bold>) and epigyne (<bold>E–G</bold>) <bold>A</bold> dorsal <bold>B</bold> ventral <bold>C</bold> dorsal <bold>D</bold> ventral <bold>E</bold> intact, ventral <bold>F</bold> cleared, ventral (blue dashed line showing the anterior margin of the epigynal plate) <bold>G</bold> cleared, dorsal (green dashed line showing schematic course of copulatory duct). Abbreviations: <abbrev xmlns:xlink="http://www.w3.org/1999/xlink" xlink:title="copulatory bursa" id="ABBRID0EXJAE" xlink:type="simple">CB</abbrev> = copulatory bursa; <abbrev xmlns:xlink="http://www.w3.org/1999/xlink" xlink:title="copulatory duct" id="ABBRID0E2JAE" xlink:type="simple">CD</abbrev> = copulatory duct; <abbrev xmlns:xlink="http://www.w3.org/1999/xlink" xlink:title="fertilization duct" id="ABBRID0E6JAE" xlink:type="simple">FD</abbrev> = fertilization duct; <abbrev xmlns:xlink="http://www.w3.org/1999/xlink" xlink:title="scape" id="ABBRID0EDKAE" xlink:type="simple">Sc</abbrev> = scape; <abbrev xmlns:xlink="http://www.w3.org/1999/xlink" xlink:title="spermathecal head" id="ABBRID0EHKAE" xlink:type="simple">SH</abbrev> = spermathecal head; <abbrev xmlns:xlink="http://www.w3.org/1999/xlink" xlink:title="spermathecal stalk" id="ABBRID0ELKAE" xlink:type="simple">SS</abbrev> = spermathecal stalk; Sp = spermatheca; <abbrev xmlns:xlink="http://www.w3.org/1999/xlink" xlink:title="transverse fold of epigynal plate" id="ABBRID0EPKAE" xlink:type="simple">TF</abbrev> = transverse fold of epigynal plate. Scale bars: 0.5 mm (<bold>A–D</bold>); 0.2 mm (<bold>E–G</bold>).</p></caption><graphic xmlns:xlink="http://www.w3.org/1999/xlink" xlink:href="zookeys-1185-277_article-104120__-g004.jpg" position="float" orientation="portrait" xlink:type="simple" id="oo_945110.jpg"><uri content-type="original_file" xlink:type="simple">https://binary.pensoft.net/fig/945110</uri></graphic></fig></tp:treatment-sec></tp:taxon-treatment>
