# Supplementary material for: ﻿Simonia gen. nov., a new spider genus (Araneae, Theridiosomatidae) from Southeast Asia
Source: Zookeys. 2023 Nov 30;1185:277–94. doi: 10.3897/zookeys.1185.104120 (PMC10704478; doi:10.3897/zookeys.1185.104120)
Supplement: XML Treatment for Simonia sumatra [file zookeys.1185.104120-treatment4.xml]

<!DOCTYPE tp:taxon-treatment
  PUBLIC "-//TaxonX//DTD Taxonomic Treatment Publishing DTD v0 20100105//EN" "tax-treatment-NSO.dtd">
<tp:taxon-treatment xmlns:tp="http://www.plazi.org/taxpub"><tp:treatment-meta><kwd-group><label>Taxon classification</label><kwd>
              <named-content content-type="kingdom">Animalia</named-content>
            </kwd><kwd>
              <named-content content-type="order">Araneae</named-content>
            </kwd><kwd>
              <named-content content-type="family">Theridiosomatidae</named-content>
            </kwd></kwd-group><mixed-citation publication-type="journal"><person-group><name><surname>Zhang</surname><given-names>Jianshuang</given-names></name><name><surname>Yu</surname><given-names>Hao</given-names></name><name><surname>Lin</surname><given-names>Yucheng</given-names></name></person-group><article-title>﻿<italic><tp:taxon-name><tp:taxon-name-part taxon-name-part-type="genus" reg="Simonia">Simonia</tp:taxon-name-part></tp:taxon-name></italic> gen. nov., a new spider genus (<tp:taxon-name><tp:taxon-name-part taxon-name-part-type="order">Araneae</tp:taxon-name-part></tp:taxon-name>, <tp:taxon-name><tp:taxon-name-part taxon-name-part-type="family">Theridiosomatidae</tp:taxon-name-part></tp:taxon-name>) from Southeast Asia</article-title><source>Zookeys</source><day>30</day><month>11</month><year>2023</year><volume>1185</volume><fpage>277</fpage><lpage>294</lpage><pub-id pub-id-type="doi">10.3897/zookeys.1185.104120</pub-id></mixed-citation></tp:treatment-meta><tp:nomenclature><label>﻿</label><tp:taxon-name>
            <object-id xmlns:xlink="http://www.w3.org/1999/xlink" content-type="arpha" xlink:type="simple">48EC40E7-92B9-55EE-BAB9-F42461E334FA</object-id>
            <tp:taxon-name-part taxon-name-part-type="genus" reg="Simonia">Simonia</tp:taxon-name-part>
            <tp:taxon-name-part taxon-name-part-type="species" reg="sumatra">sumatra</tp:taxon-name-part>
            <object-id xmlns:xlink="http://www.w3.org/1999/xlink" content-type="zoobank" xlink:type="simple">https://zoobank.org/25562397-6C9F-49E3-BF7D-0C50DF7334CA</object-id>
          </tp:taxon-name><tp:taxon-authority>Yu &amp; Lin</tp:taxon-authority><tp:taxon-status xmlns:xlink="http://www.w3.org/1999/xlink" xlink:type="simple">sp. nov.</tp:taxon-status><xref ref-type="fig" rid="F6">Figs 6</xref><xref ref-type="fig" rid="F7">, 7</xref></tp:nomenclature><tp:treatment-sec sec-type="type material" id="SECID0EWCBG"><title>Type material.</title><p><bold><italic>Holotype</italic></bold> ♀ and <bold><italic>paratype</italic></bold> 1♀ (<named-content xmlns:xlink="http://www.w3.org/1999/xlink" content-type="dwc:institutional_code" xlink:title="Institute of Zoology, Chinese Academy of Sciences" xlink:href="http://grbio.org/institution/institute-zoology-chinese-academy-sciences" xlink:type="simple">IZCAS</named-content>), <bold>Indonesia</bold>: West Sumatra Prov., Kab Agam <abbrev xmlns:xlink="http://www.w3.org/1999/xlink" xlink:title="conductor" id="ABBRID0EKDBG" xlink:type="simple">Co</abbrev>., Kecamatan Matur district, <named-content xmlns:xlink="http://www.w3.org/1999/xlink" content-type="dwc:verbatimCoordinates" xlink:type="simple"><named-content content-type="geo-json" specific-use="{&#34;type&#34;:&#34;Point&#34;,&#34;coordinates&#34;:[100.308183,-0.262317]}" id="NCID0ERDBG" xlink:type="simple">0°15.739'S, 100°18.491'E</named-content></named-content>, 01.XII.2013, H. Zhao leg. <bold><italic>Paratypes</italic></bold> 1♀ and 1juv. (<named-content xmlns:xlink="http://www.w3.org/1999/xlink" content-type="dwc:institutional_code" xlink:title="Natural History Museum of Sichuan University" xlink:href="http://grbio.org/institution/sichuan-university" xlink:type="simple">NHMSU</named-content>), West Sumatra Prov., Kab Agam <abbrev xmlns:xlink="http://www.w3.org/1999/xlink" xlink:title="conductor" id="ABBRID0E4DBG" xlink:type="simple">Co</abbrev>., Simarasok Vill., Cua Luwuang, <named-content xmlns:xlink="http://www.w3.org/1999/xlink" content-type="dwc:verbatimCoordinates" xlink:type="simple"><named-content content-type="geo-json" specific-use="{&#34;type&#34;:&#34;Point&#34;,&#34;coordinates&#34;:[100.483217,-0.248367]}" id="NCID0EEEBG" xlink:type="simple">0°14.902'S, 100°28.993'E</named-content></named-content>, 710 m, 11.I.2014, H. Zhao leg.</p></tp:treatment-sec><tp:treatment-sec sec-type="etymology" id="SECID0EJEBG"><title>Etymology.</title><p>The species name is derived from the type locality; noun in apposition.</p></tp:treatment-sec><tp:treatment-sec sec-type="diagnosis" id="SECID0EOEBG"><title>Diagnosis.</title><p>The female of the new species resembles those of <italic><tp:taxon-name><tp:taxon-name-part taxon-name-part-type="genus" reg="Simonia">S.</tp:taxon-name-part><tp:taxon-name-part taxon-name-part-type="species" reg="youyiensis">youyiensis</tp:taxon-name-part></tp:taxon-name></italic> in having similar habitus and general appearance of the epigyne (cf. Fig. <xref ref-type="fig" rid="F6">6</xref> and Fig. <xref ref-type="fig" rid="F4">4C–G</xref>), but can be easily distinguished by 1) anterior margin of epigynal plate concaved c. 120° (vs c. 140°) (cf. Fig. <xref ref-type="fig" rid="F6">6C, D</xref> and Fig. <xref ref-type="fig" rid="F4">4E, F</xref>), 2) spermathecae shaped like the whole hind leg of a frog, consisting of head, stalk and base (vs comma-shaped, only with head and stalk) (cf. Fig. <xref ref-type="fig" rid="F6">6E</xref> and Fig. <xref ref-type="fig" rid="F4">4G</xref>), and 3) bursae egg-shaped (vs spherical) (cf. Fig. <xref ref-type="fig" rid="F6">6E</xref> and Fig. <xref ref-type="fig" rid="F4">4G</xref>).</p></tp:treatment-sec><tp:treatment-sec sec-type="description" id="SECID0E6FBG"><title>Description.</title><p><bold>Female</bold> (Fig. <xref ref-type="fig" rid="F6">6A, B</xref>): Carapace brownish posteriorly, distinctly darker anteriorly and marginally, with distinct pattern on pars cephalica consisting of pair of dark lateral bands and Ψ-shaped markings behind posterior eyes, markings starting from behind PME and PLE almost reaching dark fovea. <abbrev xmlns:xlink="http://www.w3.org/1999/xlink" xlink:title="anterior eye row" id="ABBRID0ELGBG" xlink:type="simple">AER</abbrev> distinctly recurved, <abbrev xmlns:xlink="http://www.w3.org/1999/xlink" xlink:title="posterior eye row" id="ABBRID0EPGBG" xlink:type="simple">PER</abbrev> distinctly recurved in dorsal view. Sternum uniformly black. Mouthparts coloured as sternum. Legs uniformly yellowish white. Abdomen round, covered with sparse long setae; dorsum basically black, centrally with 2 pairs of muscular depressions, anteriorly with pair of large, nearly fan-shaped patches, posteriorly with pair of √-shaped band; venter slightly darker than dorsum, without distinct pattern. <bold><italic>Measurements</italic></bold>: Total length 2.28. Carapace 0.96 long, 0.88 wide. Clypeus 0.22 high. Sternum 0.48 long, 0.50 wide. Abdomen 1.56 long, 1.28 wide. Length of legs: I 2.71 (1.02, 0.33, 0.57, 0.51, 0.28); II 2.42 (0.83, 0.27, 0.52, 0.49, 0.31); III 1.74 (0.48, 0.21, 0.41, 0.41, 0.23); IV 2.29 (0.91, 0.27, 0.42, 0.41, 0.28).</p><p>Epigyne (Fig. <xref ref-type="fig" rid="F6">6E–G</xref>). Epigynal plate c. 1.2 × wider than long, anteriorly concaved by c. 120°. Scape (<abbrev xmlns:xlink="http://www.w3.org/1999/xlink" xlink:title="scape" id="ABBRID0E3GBG" xlink:type="simple">Sc</abbrev>) spoon-shaped, small, about 1/6 length of epigynal plate. Spermathecae (Sp) shaped like the whole hind leg of a frog, with bean-shaped head (<abbrev xmlns:xlink="http://www.w3.org/1999/xlink" xlink:title="spermathecal head" id="ABBRID0EAHBG" xlink:type="simple">SH</abbrev>), conical stalk (<abbrev xmlns:xlink="http://www.w3.org/1999/xlink" xlink:title="spermathecal stalk" id="ABBRID0EEHBG" xlink:type="simple">SS</abbrev>) and distinctly narrowed base (<abbrev xmlns:xlink="http://www.w3.org/1999/xlink" xlink:title="spermathecal base" id="ABBRID0EIHBG" xlink:type="simple">SB</abbrev>); anterior surface of spermathecae touching anterior margin of epigynal plate; spermathecal stalks and bases extending obliquely, widely separated by c. 1/2 width of epigynal plate. Bursae (<abbrev xmlns:xlink="http://www.w3.org/1999/xlink" xlink:title="copulatory bursa" id="ABBRID0EMHBG" xlink:type="simple">CB</abbrev>) egg-shaped.</p></tp:treatment-sec><tp:treatment-sec sec-type="distribution" id="SECID0EQHBG"><title>Distribution.</title><p>Known only from the type locality, West Sumatra, Indonesia (Fig. <xref ref-type="fig" rid="F7">7</xref>).</p></tp:treatment-sec><tp:treatment-sec><!--Section generated to contain objects referenced in tp:taxon-treatment.--><fig id="F6" position="float" orientation="portrait"><object-id xmlns:xlink="http://www.w3.org/1999/xlink" content-type="doi" xlink:type="simple">10.3897/zookeys.1185.104120.figure6</object-id><object-id xmlns:xlink="http://www.w3.org/1999/xlink" content-type="arpha" xlink:type="simple">7706C8DD-31A0-56E5-8D21-D356FE7EDBB1</object-id><label>Figure 6.</label><caption><p>Holotype female of <italic><tp:taxon-name><tp:taxon-name-part taxon-name-part-type="genus" reg="Simonia">Simonia</tp:taxon-name-part><tp:taxon-name-part taxon-name-part-type="species" reg="sumatra">sumatra</tp:taxon-name-part></tp:taxon-name></italic> sp. nov., habitus (<bold>A, B</bold>) and epigyne (<bold>C–E</bold>) <bold>A</bold> dorsal <bold>B</bold> ventral <bold>C</bold> intact, ventral <bold>D</bold> cleared, ventral (blue dashed line showing the anterior margin of the epigynal plate) <bold>E</bold> cleared, dorsal (green dashed line showing schematic course of copulatory duct). Abbreviations: <abbrev xmlns:xlink="http://www.w3.org/1999/xlink" xlink:title="copulatory bursa" id="ABBRID0EQ4AG" xlink:type="simple">CB</abbrev> = copulatory bursa; <abbrev xmlns:xlink="http://www.w3.org/1999/xlink" xlink:title="copulatory duct" id="ABBRID0EU4AG" xlink:type="simple">CD</abbrev> = copulatory duct; <abbrev xmlns:xlink="http://www.w3.org/1999/xlink" xlink:title="fertilization duct" id="ABBRID0EY4AG" xlink:type="simple">FD</abbrev> = fertilization duct; <abbrev xmlns:xlink="http://www.w3.org/1999/xlink" xlink:title="spermathecal base" id="ABBRID0E34AG" xlink:type="simple">SB</abbrev> = spermathecal base; <abbrev xmlns:xlink="http://www.w3.org/1999/xlink" xlink:title="scape" id="ABBRID0EA5AG" xlink:type="simple">Sc</abbrev> = scape; <abbrev xmlns:xlink="http://www.w3.org/1999/xlink" xlink:title="spermathecal head" id="ABBRID0EE5AG" xlink:type="simple">SH</abbrev> = spermathecal head; <abbrev xmlns:xlink="http://www.w3.org/1999/xlink" xlink:title="spermathecal stalk" id="ABBRID0EI5AG" xlink:type="simple">SS</abbrev> = spermathecal stalk; Sp = spermatheca; <abbrev xmlns:xlink="http://www.w3.org/1999/xlink" xlink:title="transverse fold of epigynal plate" id="ABBRID0EM5AG" xlink:type="simple">TF</abbrev> = transverse fold of epigynal plate. Scale bars: 0.5 mm (<bold>A, B</bold>); 0.2 mm (<bold>C–E</bold>).</p></caption><graphic xmlns:xlink="http://www.w3.org/1999/xlink" xlink:href="zookeys-1185-277_article-104120__-g006.jpg" position="float" orientation="portrait" xlink:type="simple" id="oo_945112.jpg"><uri content-type="original_file" xlink:type="simple">https://binary.pensoft.net/fig/945112</uri></graphic></fig><fig id="F7" position="float" orientation="portrait"><object-id xmlns:xlink="http://www.w3.org/1999/xlink" content-type="doi" xlink:type="simple">10.3897/zookeys.1185.104120.figure7</object-id><object-id xmlns:xlink="http://www.w3.org/1999/xlink" content-type="arpha" xlink:type="simple">538ABE21-2C2D-5CB2-BAED-1FB63414BBAD</object-id><label>Figure 7.</label><caption><p>Distribution records of <italic><tp:taxon-name><tp:taxon-name-part taxon-name-part-type="genus" reg="Simonia">Simonia</tp:taxon-name-part></tp:taxon-name></italic> gen. nov. species.</p></caption><graphic xmlns:xlink="http://www.w3.org/1999/xlink" xlink:href="zookeys-1185-277_article-104120__-g007.jpg" position="float" orientation="portrait" xlink:type="simple" id="oo_945113.jpg"><uri content-type="original_file" xlink:type="simple">https://binary.pensoft.net/fig/945113</uri></graphic></fig><fig id="F4" position="float" orientation="portrait"><object-id xmlns:xlink="http://www.w3.org/1999/xlink" content-type="doi" xlink:type="simple">10.3897/zookeys.1185.104120.figure4</object-id><object-id xmlns:xlink="http://www.w3.org/1999/xlink" content-type="arpha" xlink:type="simple">6D85EEE2-2168-5867-9E9D-7835ED1FD2FD</object-id><label>Figure 4.</label><caption><p><italic><tp:taxon-name><tp:taxon-name-part taxon-name-part-type="genus" reg="Simonia">Simonia</tp:taxon-name-part><tp:taxon-name-part taxon-name-part-type="species" reg="youyiensis">youyiensis</tp:taxon-name-part></tp:taxon-name></italic>, male habitus (<bold>A, B</bold>), female habitus (<bold>C, D</bold>) and epigyne (<bold>E–G</bold>) <bold>A</bold> dorsal <bold>B</bold> ventral <bold>C</bold> dorsal <bold>D</bold> ventral <bold>E</bold> intact, ventral <bold>F</bold> cleared, ventral (blue dashed line showing the anterior margin of the epigynal plate) <bold>G</bold> cleared, dorsal (green dashed line showing schematic course of copulatory duct). Abbreviations: <abbrev xmlns:xlink="http://www.w3.org/1999/xlink" xlink:title="copulatory bursa" id="ABBRID0EXJAE" xlink:type="simple">CB</abbrev> = copulatory bursa; <abbrev xmlns:xlink="http://www.w3.org/1999/xlink" xlink:title="copulatory duct" id="ABBRID0E2JAE" xlink:type="simple">CD</abbrev> = copulatory duct; <abbrev xmlns:xlink="http://www.w3.org/1999/xlink" xlink:title="fertilization duct" id="ABBRID0E6JAE" xlink:type="simple">FD</abbrev> = fertilization duct; <abbrev xmlns:xlink="http://www.w3.org/1999/xlink" xlink:title="scape" id="ABBRID0EDKAE" xlink:type="simple">Sc</abbrev> = scape; <abbrev xmlns:xlink="http://www.w3.org/1999/xlink" xlink:title="spermathecal head" id="ABBRID0EHKAE" xlink:type="simple">SH</abbrev> = spermathecal head; <abbrev xmlns:xlink="http://www.w3.org/1999/xlink" xlink:title="spermathecal stalk" id="ABBRID0ELKAE" xlink:type="simple">SS</abbrev> = spermathecal stalk; Sp = spermatheca; <abbrev xmlns:xlink="http://www.w3.org/1999/xlink" xlink:title="transverse fold of epigynal plate" id="ABBRID0EPKAE" xlink:type="simple">TF</abbrev> = transverse fold of epigynal plate. Scale bars: 0.5 mm (<bold>A–D</bold>); 0.2 mm (<bold>E–G</bold>).</p></caption><graphic xmlns:xlink="http://www.w3.org/1999/xlink" xlink:href="zookeys-1185-277_article-104120__-g004.jpg" position="float" orientation="portrait" xlink:type="simple" id="oo_945110.jpg"><uri content-type="original_file" xlink:type="simple">https://binary.pensoft.net/fig/945110</uri></graphic></fig></tp:treatment-sec></tp:taxon-treatment>
